# Supplementary material for: Behavioural elements and sensory cues involved in sexual isolation between Drosophila melanogaster strains
Source: R Soc Open Sci. 2018 May 9;5(5):172060. doi: 10.1098/rsos.172060 (PMC5990781; doi:10.1098/rsos.172060)
Supplement: Figure_1_A [file rsos172060supp5.xlsx]

## Sheet: A_Locomotion_Video
		Mating status	Mean Locomotor Activity Index / Observation Period
Female	Male		1	2	3	4	5	6	7	8
Z6	Z6	Mating	0.58	0.2	0.26	0.24	0.21	0.23	0.2	0.12
Z6	Z6	Mating	0.6	0.25	0.27	0.22	0.2	0.21	0.19	0.08
Z6	Z6	Mating	0.62	0.3	0.26	0.24	0.19	0.21	0.2	0.1
Z6	Z6	Mating	0.54	0.26	0.24	0.22	0.17	0.22	0.17	0.1
Z6	Z6	Mating	0.52	0.24	0.22	0.2	0.18	0.18	0.18	0.09
Z6	Z6	Mating	0.59	0.27	0.28	0.21	0.15	0.16	0.16	0.09
Z6	Z6	No-mating	0.52	0.59	0.45	0.44	0.44	0.46	0.45	0.38
Z6	Z6	No-mating	0.55	0.48	0.35	0.46	0.47	0.5	0.42	0.3
Z6	Z6	No-mating	0.9	0.56	0.38	0.47	0.39	0.4	0.37	0.34
Z6	Z6	No-mating	0.74	0.52	0.43	0.51	0.49	0.45	0.33	0.32
Z6	Z6	No-mating	0.7	0.53	0.52	0.46	0.38	0.49	0.3	0.31
Z6	Z6	No-mating	0.68	0.58	0.32	0.5	0.32	0.43	0.37	0.35
Z6	AL	Mating	0.5	0.36	0.33	0.32	0.25	0.41	0.14	0.12
Z6	AL	Mating	0.52	0.34	0.38	0.25	0.35	0.38	0.17	0.1
Z6	AL	Mating	0.48	0.32	0.39	0.25	0.3	0.34	0.19	0.09
Z6	AL	No-mating	0.68	0.54	0.48	0.49	0.44	0.5	0.49	0.6
Z6	AL	No-mating	0.72	0.6	0.6	0.52	0.51	0.52	0.52	0.62
Z6	AL	No-mating	0.8	0.57	0.52	0.38	0.45	0.56	0.47	0.53
Z6	AL	No-mating	0.75	0.55	0.7	0.6	0.58	0.48	0.45	0.4
Z6	AL	No-mating	0.76	0.58	0.56	0.48	0.52	0.5	0.53	0.53
Z6	AL	No-mating	0.78	0.47	0.45	0.51	0.57	0.56	0.39	0.5
Z6	AL	No-mating	0.77	0.6	0.58	0.55	0.52	0.53	0.5	0.48
Z6	AL	No-mating	0.72	0.62	0.57	0.53	0.55	0.6	0.47	0.52
