# Supplementary material for: Behavioural elements and sensory cues involved in sexual isolation between Drosophila melanogaster strains
Source: R Soc Open Sci. 2018 May 9;5(5):172060. doi: 10.1098/rsos.172060 (PMC5990781; doi:10.1098/rsos.172060)
Supplement: Figure_1_B_C_&_Suppl_Figure_S3 [file rsos172060supp6.xlsx]

## Sheet: ALxAL_03_Mating
CONFIG2.CNF
SS3
11-23-2006
01:34:33.960000
{media}
{indvar}
AL
AL
Male
Femelle intacte
{start}
0.00 Male,Marche
0.00 Femelle,Marche
1.56 Male,Immobile
1.76 Male,Marche
2.32 Male,Immobile
2.40 Male,Marche
2.96 Femelle,Immobile
3.12 Femelle,Marche
3.60 Male,Immobile
4.32 Male,Contact
4.32 Male,Tap.P1
4.40 Male,End.CP1
4.40 Male,Immobile
4.48 Femelle,Contact
4.48 Femelle,Cont.P1
4.64 Femelle,End.CP1
4.64 Femelle,Marche
4.80 Male,Parade
4.80 Male,Wing.Vib
5.28 Male,EndW.Vib
5.28 Male,Poursuit
5.68 Male,Parade
5.68 Male,Wing.Vib
5.84 Male,Tap.Abd
6.00 Male,End.T.Ab
6.12 Male,Tap.Abd
6.36 Male,End.T.Ab
6.80 Male,Tap.Abd
6.88 Male,End.T.Ab
7.32 Femelle,Parade
7.32 Femelle,Tap.Abd
7.84 Femelle,End.T.Ab
7.84 Femelle,Marche
8.08 Male,EndW.Vib
8.08 Male,Poursuit
8.28 Male,Parade
8.28 Male,Wing.Vib
9.00 Male,Curving
9.04 Male,Prob.Ext
10.28 Male,End.PrEx
10.48 Male,End.Curv
10.64 Femelle,Immobile
10.84 Femelle,Marche
10.96 Male,EndW.Vib
10.96 Male,Poursuit
11.68 Male,Parade
11.68 Male,Tap.Abd
11.80 Male,End.T.Ab
11.80 Male,Poursuit
12.00 Male,Parade
12.00 Male,Wing.Vib
13.52 Femelle,Immobile
13.64 Femelle,Marche
13.72 Femelle,Immobile
13.80 Male,EndW.Vib
13.80 Male,Immobile
13.80 Femelle,Marche
13.88 Femelle,Immobile
14.04 Femelle,Marche
14.24 Femelle,Immobile
14.48 Male,Poursuit
14.52 Femelle,Marche
15.80 Male,Parade
15.80 Male,Wing.Vib
16.24 Male,EndW.Vib
16.24 Male,Poursuit
16.24 Femelle,Immobile
16.48 Femelle,Marche
17.08 Male,Parade
17.08 Male,Wing.Vib
19.40 Male,Prob.Ext
19.84 Male,End.PrEx
20.12 Male,EndW.Vib
20.16 Male,Immobile
20.64 Male,Poursuit
20.72 Male,Wing.Vib
22.28 Male,Parade
22.28 Femelle,Immobile
22.36 Male,Tap.Abd
22.52 Male,End.T.Ab
22.52 Male,Poursuit
22.56 Femelle,Marche
25.00 Male,Parade
25.00 Male,Wing.Vib
25.28 Male,EndW.Vib
25.28 Male,Poursuit
26.28 Male,Immobile
26.36 Male,Poursuit
26.52 Male,Parade
26.52 Male,Wing.Ext
27.12 Male,EndW.Ext
27.16 Male,Wing.Vib
27.92 Male,EndW.Vib
27.92 Male,Poursuit
28.28 Femelle,Immobile
28.48 Femelle,Marche
28.68 Male,Immobile
29.40 Male,Poursuit
30.04 Male,Parade
30.04 Male,EndW.Vib
31.00 Male,EndW.Vib
31.00 Male,Poursuit
31.08 Femelle,Immobile
31.32 Femelle,Marche
31.88 Male,Parade
31.88 Male,Wing.Vib
33.24 Male,Curving
34.96 Male,End.Curv
35.04 Male,EndW.Vib
35.04 Male,Poursuit
36.04 Male,Immobile
36.32 Male,Poursuit
36.40 Male,Parade
36.40 Male,Wing.Vib
36.76 Male,EndW.Vib
36.76 Male,Poursuit
37.40 Male,Parade
37.40 Male,Wing.Ext
37.68 Male,EndW.Ext
37.68 Male,Poursuit
37.88 Male,Parade
37.88 Male,Wing.Vib
38.04 Femelle,Immobile
38.20 Male,EndW.Vib
38.20 Male,Poursuit
38.24 Femelle,Marche
40.20 Male,Parade
40.20 Male,Tap.Abd
40.32 Male,End.T.Ab
40.32 Male,Poursuit
40.44 Male,Parade
40.44 Male,Tap.Abd
40.56 Male,End.T.Ab
40.56 Male,Poursuit
41.08 Male,Wing.Vib
42.16 Male,Curving
42.36 Femelle,Immobile
42.60 Femelle,Marche
43.12 Male,Prob.Ext
43.20 Femelle,Immobile
43.52 Male,End.PrEx
43.56 Femelle,Marche
43.68 Male,End.Curv
43.68 Male,EndW.Vib
44.52 Male,Nettoyag
44.52 Male,CL.Tete
44.80 Male,End.CP1
44.80 Male,Poursuit
45.12 Male,Parade
45.12 Male,Wing.Flu
45.12 Femelle,Immobile
45.28 Femelle,Marche
45.36 Male,EndW.Flu
45.36 Male,Poursuit
45.64 Male,Parade
45.64 Male,Tap.Abd
45.76 Male,End.T.Ab
45.76 Male,Poursuit
46.12 Male,Parade
46.12 Male,Wing.Vib
46.24 Femelle,Immobile
46.44 Male,EndW.Vib
46.44 Male,Poursuit
46.44 Femelle,Marche
46.88 Male,Parade
46.88 Male,Wing.Vib
47.04 Male,EndW.Vib
47.04 Male,Poursuit
47.72 Male,Parade
47.72 Male,Wing.Sci
48.04 Male,EndW.Sci
48.04 Male,Poursuit
48.64 Male,Parade
48.68 Male,Wing.Vib
49.76 Male,Curving
49.80 Male,Prob.Ext
50.36 Male,EndW.Vib
50.40 Male,End.PrEx
51.00 Male,End.Curv
51.00 Male,Poursuit
51.36 Male,Immobile
51.36 Male,Parade
51.36 Male,Tap.Abd
51.48 Male,End.T.Ab
51.48 Male,Poursuit
51.68 Male,Parade
51.68 Male,Wing.Vib
52.20 Male,EndW.Vib
52.20 Male,Poursuit
52.28 Male,Parade
52.28 Male,Wing.Vib
54.52 Femelle,Immobile
54.68 Male,Tap.Abd
54.72 Femelle,Ovip.Ext,Intense
54.92 Male,Licking
55.44 Male,End.Lick
55.48 Male,Tentativ
55.68 Femelle,End.OvEx
55.68 Femelle,Marche
55.72 Femelle,Nettoyag
55.72 Femelle,CL.Abd.
55.80 Male,EndW.Vib
55.92 Male,End.Curv
56.04 Femelle,End.CP1
56.04 Femelle,Marche
56.08 Male,Poursuit
57.96 Male,Parade
57.96 Male,Wing.Vib
58.24 Male,EndW.Vib
58.24 Male,Poursuit
58.36 Male,Parade
58.40 Male,Tap.Abd
58.56 Male,End.T.Ab
58.56 Male,Poursuit
58.72 Male,Parade
58.72 Male,Wing.Vib
59.08 Male,EndW.Vib
59.08 Male,Poursuit
59.40 Male,Parade
59.40 Male,Wing.Sci
59.40 Male,Wing.Vib
60.04 Male,EndW.Vib
60.04 Male,Tap.Abd
60.08 Male,End.T.Ab
60.08 Male,Poursuit
60.16 Male,Parade
60.16 Male,Wing.Vib
60.52 Male,EndW.Vib
60.52 Male,Poursuit
61.36 Male,Parade
61.36 Male,Wing.Sci
61.40 Femelle,Immobile
61.52 Femelle,Marche
61.76 Male,EndW.Sci
61.76 Male,Poursuit
62.44 Male,Parade
62.44 Male,Wing.Sci
62.64 Male,EndW.Sci
62.64 Male,Poursuit
62.68 Male,Parade
62.68 Male,Wing.Vib
62.96 Male,EndW.Vib
62.96 Male,End.T.Ab
62.96 Male,Tap.Abd
63.04 Male,End.T.Ab
63.04 Male,Poursuit
63.16 Male,Parade
63.16 Male,Wing.Vib
63.32 Male,Tap.Abd
63.60 Male,End.T.Ab
63.84 Male,EndW.Vib
63.84 Male,Tap.Abd
63.92 Male,End.AbEx
63.92 Male,End.T.Ab
63.92 Male,Poursuit
64.04 Male,Parade
64.04 Male,Wing.Vib
65.20 Femelle,Immobile
65.48 Femelle,Nettoyag
65.48 Femelle,Marche
65.76 Male,EndW.Vib
65.76 Male,Poursuit
65.92 Femelle,Nettoyag
65.92 Femelle,CL.Ailes
65.96 Male,Parade
65.96 Male,Wing.Vib
66.68 Femelle,End.CP1
66.68 Femelle,CL.P3
67.40 Male,EndW.Vib
67.40 Femelle,End.CP1
67.40 Femelle,Marche
67.92 Male,Tap.Abd
67.96 Femelle,Nettoyag
67.96 Femelle,CL.Ailes
68.04 Male,End.T.Ab
68.24 Male,Prob.Ext
68.56 Male,Curving
68.68 Femelle,End.CP1
68.72 Femelle,Marche
68.84 Male,End.PrEx
70.20 Male,End.Curv
70.64 Male,EndW.Vib
70.64 Male,Poursuit
70.76 Male,Parade
70.76 Male,Wing.Vib
70.92 Male,EndW.Vib
70.92 Male,Poursuit
71.24 Male,Parade
71.24 Male,Wing.Vib
71.68 Male,EndW.Vib
71.68 Male,Poursuit
71.72 Femelle,Immobile
71.84 Femelle,Marche
72.88 Male,Parade
72.88 Male,Tap.Abd
73.12 Male,End.T.Ab
73.12 Male,Poursuit
73.32 Male,Parade
73.32 Male,Tap.Abd
73.40 Male,End.T.Ab
73.40 Male,Poursuit
73.48 Male,Parade
73.48 Male,Wing.Sci
73.56 Male,EndW.Sci
73.56 Male,Poursuit
73.64 Male,Parade
73.64 Male,Wing.Sci
73.96 Male,EndW.Sci
73.96 Male,Poursuit
74.32 Male,Parade
74.32 Male,Wing.Vib
74.60 Male,EndW.Vib
74.60 Male,Poursuit
74.72 Male,Parade
74.72 Male,Wing.Vib
75.12 Male,EndW.Vib
75.12 Male,Poursuit
75.20 Male,Parade
75.20 Male,Tap.Abd
75.36 Male,End.T.Ab
75.36 Male,Poursuit
76.00 Male,Parade
76.00 Male,Tap.Abd
76.08 Male,End.T.Ab
76.08 Male,Poursuit
76.12 Male,Parade
76.12 Male,Wing.Ext
76.24 Male,Tap.Abd
76.32 Male,End.T.Ab
76.64 Male,EndW.Ext
76.92 Male,Immobile
76.92 Femelle,Immobile
77.08 Femelle,Marche
77.12 Male,Poursuit
77.76 Male,Parade
77.76 Male,Wing.Sci
77.92 Femelle,Immobile
78.24 Male,EndW.Sci
78.24 Male,Poursuit
78.48 Femelle,Marche
78.96 Male,Parade
78.96 Male,Wing.Sci
78.96 Male,Wing.Vib
80.08 Femelle,Immobile
80.56 Femelle,Marche
80.96 Femelle,Immobile
81.24 Femelle,Marche
81.44 Male,EndW.Vib
81.44 Male,Poursuit
81.68 Male,Parade
81.68 Male,Tap.Abd
81.88 Male,End.T.Ab
81.88 Male,Poursuit
82.04 Male,Parade
82.04 Male,Wing.Vib
84.20 Male,Tap.Abd
84.36 Male,End.T.Ab
84.48 Male,EndW.Vib
84.48 Male,Tap.Abd
84.68 Male,Wing.Vib
84.68 Male,End.T.Ab
85.08 Male,EndW.Vib
85.08 Male,Immobile
85.64 Male,Poursuit
86.32 Male,Parade
86.32 Male,Wing.Vib
86.60 Femelle,Immobile
86.80 Femelle,Marche
88.16 Male,EndW.Vib
88.16 Male,Poursuit
88.24 Male,Parade
88.24 Male,Wing.Sci
88.28 Male,EndW.Sci
88.36 Male,Tap.Abd
88.40 Male,End.AbEx
88.40 Male,End.T.Ab
88.40 Male,Poursuit
88.88 Male,Parade
88.88 Male,Tap.Abd
89.08 Male,End.T.Ab
89.08 Male,Poursuit
89.24 Male,Parade
89.28 Male,Tap.Abd
89.36 Male,End.T.Ab
89.36 Male,Poursuit
89.44 Male,Parade
89.44 Male,Wing.Vib
89.84 Femelle,Immobile
90.08 Femelle,Marche
90.52 Male,Curving
91.24 Male,Prob.Ext
91.28 Femelle,Immobile
91.40 Male,Licking
91.72 Male,End.Lick
91.72 Male,End.Curv
91.72 Femelle,Contact
91.72 Femelle,Kick.P3
91.76 Male,Tentativ
91.76 Femelle,End.CP1
91.88 Femelle,Nettoyag
91.88 Femelle,CL.P3
91.96 Male,EndW.Vib
92.16 Male,Immobile
92.60 Femelle,End.CP1
92.60 Femelle,Marche
92.84 Male,Poursuit
93.52 Male,Parade
93.52 Male,Wing.Sci
93.56 Male,Contact
93.56 Male,Cont.P1
93.60 Male,End.CP1
93.64 Male,EndW.Sci
93.64 Male,Poursuit
94.28 Male,Parade
94.28 Male,Wing.Vib
94.48 Male,EndW.Vib
94.48 Male,Tap.Abd
94.56 Male,End.T.Ab
94.56 Male,Poursuit
94.64 Male,Parade
94.64 Male,Wing.Vib
95.08 Male,EndW.Vib
95.16 Male,Wing.Sci
95.48 Male,EndW.Sci
95.48 Male,Wing.Vib
95.96 Femelle,Immobile
96.20 Femelle,Marche
97.24 Male,Tap.Abd
97.32 Male,End.T.Ab
97.88 Male,EndW.Vib
97.92 Male,Poursuit
98.08 Male,Parade
98.08 Male,Wing.Sci
98.08 Male,Wing.Vib
98.44 Male,EndW.Vib
98.44 Male,Poursuit
98.64 Male,Parade
98.64 Male,Wing.Vib
99.68 Male,Tap.Abd
99.80 Male,End.T.Ab
100.40 Male,EndW.Vib
100.40 Male,Poursuit
100.40 Femelle,Immobile
100.56 Femelle,Marche
100.64 Male,Parade
100.64 Male,Wing.Sci
101.00 Male,EndW.Sci
101.00 Male,Poursuit
101.64 Male,Parade
101.64 Male,Wing.Vib
102.32 Male,Tap.Abd
102.44 Male,End.T.Ab
104.24 Male,EndW.Vib
104.24 Male,Immobile
104.56 Male,Poursuit
104.64 Male,Parade
104.64 Male,Tap.Abd
104.84 Male,End.T.Ab
104.84 Male,Poursuit
104.96 Male,Immobile
105.08 Male,Poursuit
105.24 Male,Parade
105.24 Male,Wing.Vib
105.28 Male,Tap.Abd
105.40 Male,End.T.Ab
105.52 Male,Tap.Abd
105.64 Male,End.T.Ab
107.40 Femelle,Immobile
107.48 Male,Curving
107.52 Male,Licking
107.60 Femelle,Marche
107.84 Male,End.Lick
108.00 Male,End.Curv
108.00 Male,Curving
108.28 Male,Prob.Ext
108.84 Male,End.PrEx
108.92 Male,End.Curv
110.08 Male,Tap.Abd
110.16 Male,End.T.Ab
110.24 Male,Tap.Abd
110.32 Male,End.T.Ab
110.48 Femelle,Immobile
110.60 Femelle,Marche
110.72 Male,EndW.Vib
110.72 Male,Poursuit
110.84 Femelle,Immobile
110.92 Male,Immobile
111.08 Femelle,Marche
111.24 Male,Poursuit
112.04 Male,Parade
112.04 Male,Wing.Ext
112.16 Male,EndW.Ext
112.16 Male,Poursuit
112.60 Male,Parade
112.60 Male,Wing.Ext
112.72 Male,EndW.Ext
112.72 Male,Poursuit
112.80 Male,Parade
112.80 Male,Wing.Vib
113.80 Femelle,Nettoyag
113.80 Femelle,CL.P3
114.04 Male,Tap.Abd
114.20 Male,End.T.Ab
114.36 Femelle,Cont.P1
114.36 Femelle,Marche
114.88 Male,EndW.Vib
114.88 Male,Poursuit
114.92 Male,Parade
114.92 Male,Tap.Abd
115.00 Male,End.T.Ab
115.00 Male,Poursuit
115.08 Male,Parade
115.08 Male,Wing.Vib
116.72 Male,Prob.Ext
116.72 Male,Curving
117.08 Femelle,Immobile
117.28 Male,Licking
117.28 Femelle,Marche
117.36 Male,End.Lick
117.52 Male,EndW.Vib
117.56 Male,End.PrEx
117.72 Male,End.Curv
117.72 Male,Poursuit
118.36 Male,Immobile
118.92 Male,Poursuit
119.68 Male,Parade
119.68 Male,Wing.Ext
119.84 Male,EndW.Ext
119.84 Male,Poursuit
120.20 Male,Parade
120.20 Male,Wing.Vib
120.36 Male,Tap.Abd
120.36 Femelle,Immobile
120.64 Male,End.T.Ab
120.68 Femelle,Marche
120.72 Male,EndW.Vib
120.72 Male,Poursuit
120.88 Male,Parade
120.88 Male,Wing.Sci
121.20 Male,EndW.Sci
121.20 Male,Poursuit
121.28 Male,Parade
121.28 Male,Wing.Flu
121.40 Femelle,Immobile
121.68 Male,Tap.Abd
121.80 Male,End.T.Ab
121.88 Femelle,Marche
122.04 Male,EndW.Flu
122.04 Male,Poursuit
123.00 Male,Parade
123.00 Male,Prob.Ext
123.28 Male,End.PrEx
123.36 Male,Wing.Vib
123.80 Male,EndW.Vib
123.80 Male,Wing.Ext
123.80 Femelle,Immobile
123.96 Femelle,Marche
124.80 Male,EndW.Ext
124.80 Male,Poursuit
124.96 Male,Parade
124.96 Male,Wing.Ext
125.60 Male,EndW.Ext
125.60 Male,Poursuit
126.56 Male,Parade
126.56 Male,Tap.Abd
126.64 Male,End.T.Ab
126.64 Male,Poursuit
126.76 Male,Parade
126.76 Male,Tap.Abd
126.84 Male,End.T.Ab
126.84 Male,Wing.Vib
126.96 Male,Tap.Abd
127.28 Femelle,Immobile
127.36 Male,End.T.Ab
127.52 Femelle,Marche
129.04 Male,Curving
129.52 Male,Prob.Ext
129.52 Femelle,Immobile
129.80 Femelle,Nettoyag
129.80 Femelle,CL.P1
129.92 Male,End.PrEx
130.08 Male,End.PrEx
130.56 Male,EndW.Vib
130.56 Male,Immobile
130.68 Male,Parade
130.68 Male,Tap.Abd
131.24 Femelle,Cont.P1
131.24 Femelle,Marche
131.36 Male,End.T.Ab
131.36 Male,Immobile
131.52 Male,Parade
131.52 Male,Wing.Vib
132.40 Male,Curving
132.76 Femelle,Parade
132.76 Femelle,Ovip.Ext,Faible
133.20 Male,Prob.Ext
133.40 Male,Licking
133.44 Male,End.Lick
133.48 Femelle,End.OvEx
133.48 Femelle,Marche
133.48 Femelle,Nettoyag
133.52 Femelle,CL.P3
133.68 Male,End.PrEx
133.68 Femelle,End.CP1
133.88 Male,End.Curv
133.88 Male,EndW.Vib
133.88 Male,Immobile
133.96 Femelle,Immobile
134.28 Male,Marche
134.40 Male,Parade
134.40 Male,Tap.Abd
134.44 Femelle,Marche
134.56 Male,End.T.Ab
134.56 Male,Poursuit
134.68 Male,Parade
134.68 Male,Wing.Vib
136.16 Male,EndW.Vib
136.16 Male,Poursuit
136.84 Male,Parade
136.84 Male,Wing.Vib
137.24 Male,EndW.Vib
137.24 Male,Poursuit
137.52 Male,Parade
137.52 Male,Wing.Vib
138.52 Male,EndW.Vib
138.52 Male,Poursuit
138.60 Male,Immobile
138.92 Male,Marche
139.40 Male,Parade
139.40 Male,Tap.Abd
139.64 Male,End.T.Ab
139.64 Male,Marche
139.88 Male,Immobile
140.16 Male,Parade
140.16 Male,Wing.Vib
141.00 Male,EndW.Vib
141.00 Male,Immobile
141.24 Male,Poursuit
141.28 Male,Parade
141.28 Male,Wing.Vib
141.52 Male,EndW.Vib
141.52 Femelle,Immobile
141.64 Femelle,Nettoyag
141.64 Femelle,CL.P3
141.84 Male,Wing.Sci
142.24 Male,Tap.Abd
142.28 Male,EndW.Sci
142.28 Male,Wing.Vib
143.56 Male,End.T.Ab
143.60 Male,Curving
143.92 Femelle,End.CP1
143.92 Femelle,Marche
144.16 Male,EndW.Vib
144.16 Male,End.Curv
144.16 Male,Poursuit
144.40 Male,Parade
144.40 Male,Wing.Flu
144.48 Male,EndW.Flu
144.48 Male,Poursuit
144.64 Male,Parade
144.64 Male,Tap.Abd
144.76 Male,End.T.Ab
144.76 Male,Poursuit
144.96 Male,Parade
144.96 Male,Wing.Vib
145.72 Male,EndW.Vib
145.72 Male,Marche
145.96 Male,Parade
145.96 Male,Tap.Abd
146.12 Male,End.T.Ab
146.12 Male,Poursuit
146.24 Male,Parade
146.24 Male,Tap.Abd
146.40 Male,End.T.Ab
146.40 Male,Poursuit
146.52 Male,Parade
146.52 Male,Wing.Vib
148.64 Femelle,Immobile
148.72 Male,Prob.Ext
148.72 Femelle,Marche
148.76 Male,Curving
149.12 Femelle,Immobile
149.20 Femelle,Marche
149.24 Male,End.PrEx
149.32 Male,End.Curv
149.68 Male,EndW.Vib
149.68 Male,Poursuit
149.72 Male,Immobile
149.80 Male,Poursuit
149.92 Male,Parade
149.92 Male,Tap.Abd
150.04 Male,End.T.Ab
150.04 Male,Poursuit
150.08 Femelle,Immobile
150.24 Femelle,Marche
151.00 Male,Parade
151.00 Male,Wing.Ext
151.24 Male,EndW.Ext
151.24 Male,Poursuit
151.36 Male,Parade
151.36 Male,Wing.Ext
151.60 Male,EndW.Ext
151.60 Male,Poursuit
151.64 Male,Parade
151.64 Male,Wing.Ext
151.88 Male,EndW.Ext
151.88 Male,Poursuit
152.00 Male,Parade
152.00 Male,Wing.Sci
153.76 Male,Curving
153.88 Male,Prob.Ext
154.08 Male,Licking
154.24 Male,End.Lick
154.24 Femelle,Parade
154.24 Femelle,Contact
154.24 Femelle,Kick.P3
154.28 Femelle,End.CP1
154.28 Femelle,Marche
154.44 Male,End.PrEx
154.60 Male,EndW.Vib
154.68 Male,End.Curv
154.68 Male,Poursuit
155.56 Male,Parade
155.56 Male,Tap.Abd
155.56 Femelle,Nettoyag
155.56 Femelle,CL.Abd.
155.64 Male,End.T.Ab
155.68 Male,Poursuit
155.88 Male,Parade
155.88 Male,Wing.Sci
156.04 Femelle,End.CP1
156.04 Femelle,CL.P3
156.28 Femelle,End.CP1
156.32 Femelle,Marche
156.44 Male,EndW.Ext
156.44 Male,Poursuit
156.64 Male,Parade
156.64 Male,Wing.Vib
156.84 Male,Tap.Abd
157.08 Male,End.T.Ab
159.56 Male,EndW.Vib
159.56 Male,Poursuit
159.64 Male,Parade
159.64 Male,Tap.Abd
159.80 Male,End.T.Ab
159.80 Male,Poursuit
159.92 Male,Parade
159.92 Male,Tap.Abd
160.04 Male,End.T.Ab
160.04 Male,Poursuit
160.44 Male,Parade
160.44 Male,Wing.Ext
160.44 Femelle,Immobile
160.56 Male,EndW.Ext
160.56 Male,Poursuit
160.60 Male,Parade
160.60 Male,Wing.Vib
160.60 Femelle,Marche
160.76 Male,EndW.Vib
160.76 Male,Poursuit
160.80 Male,Circling
160.92 Femelle,Nettoyag
160.92 Femelle,CL.Ailes
161.08 Male,Parade
161.08 Male,Wing.Vib
161.24 Male,Tap.Abd
161.52 Male,End.T.Ab
161.68 Male,EndW.Vib
161.84 Male,Tap.Abd
161.92 Femelle,End.CP1
161.92 Femelle,CL.P3
162.04 Femelle,End.CP1
162.04 Femelle,CL.Ailes
163.16 Femelle,End.CP1
163.16 Femelle,CL.P3
163.56 Femelle,End.CP1
163.56 Femelle,Marche
163.64 Male,End.T.Ab
163.68 Male,Circling
163.88 Femelle,Immobile
163.96 Male,Parade
163.96 Male,Curving
163.96 Male,Wing.Vib
164.04 Femelle,Marche
164.32 Femelle,Parade
164.32 Femelle,Ovip.Ext,Faible
164.36 Male,Prob.Ext
164.52 Male,Licking
164.64 Male,End.Lick
165.32 Male,End.PrEx
165.40 Femelle,End.OvEx
165.40 Femelle,Marche
165.44 Male,End.Curv
165.56 Male,EndW.Vib
165.56 Male,Poursuit
165.76 Male,Parade
165.76 Male,Tap.Abd
165.80 Male,End.T.Ab
165.80 Male,Poursuit
166.40 Male,Parade
166.40 Male,Tap.Abd
166.52 Male,End.T.Ab
166.52 Male,Poursuit
166.60 Male,Parade
166.60 Male,Wing.Vib
167.40 Femelle,Immobile
167.60 Femelle,Marche
168.16 Male,Prob.Ext
168.64 Male,End.PrEx
168.88 Male,EndW.Vib
168.88 Male,Immobile
169.56 Male,Poursuit
170.48 Male,Parade
170.48 Male,Wing.Vib
170.76 Femelle,Nettoyag
170.76 Femelle,CL.P1
171.44 Femelle,End.CP1
171.44 Femelle,CL.Ailes
171.48 Male,EndW.Vib
171.48 Male,Immobile
173.92 Male,Parade
173.92 Male,Wing.Vib
174.04 Femelle,End.CP1
174.04 Femelle,Marche
175.92 Male,EndW.Vib
175.92 Male,Poursuit
175.92 Male,Parade
175.92 Male,Wing.Vib
176.08 Femelle,Immobile
176.40 Male,EndW.Vib
176.40 Male,Poursuit
176.40 Femelle,Marche
176.68 Male,Parade
176.68 Male,Wing.Ext
176.80 Male,Tap.Abd
176.84 Male,EndW.Ext
176.84 Male,Tap.Abd
176.84 Male,End.T.Ab
176.88 Male,Poursuit
177.80 Male,Parade
177.80 Male,Wing.Vib
178.12 Male,EndW.Vib
178.12 Male,Poursuit
178.32 Male,Parade
178.32 Male,Wing.Sci
178.52 Male,EndW.Sci
178.52 Male,Poursuit
178.84 Male,Parade
178.84 Male,Wing.Vib
179.96 Male,EndW.Vib
179.96 Male,Poursuit
180.48 Male,Parade
180.48 Male,Wing.Vib
181.00 Femelle,Nettoyag
181.00 Femelle,CL.Ailes
181.36 Male,EndW.Vib
181.36 Male,Immobile
181.92 Male,Parade
181.92 Male,Tap.Abd
182.08 Femelle,End.CP1
182.08 Femelle,CL.P3
182.40 Male,End.T.Ab
182.40 Male,Wing.Ext
182.56 Femelle,End.CP1
182.56 Femelle,Marche
182.64 Male,EndW.Ext
182.64 Male,Wing.Vib
183.16 Male,Prob.Ext
183.24 Male,Curving
183.32 Male,Prob.Ext
183.40 Femelle,Parade
183.40 Femelle,Ovip.Ext,Intense
184.00 Male,End.PrEx
184.04 Femelle,End.OvEx
184.04 Femelle,Marche
184.64 Male,End.Curv
184.64 Male,EndW.Vib
184.64 Male,Poursuit
185.20 Male,Parade
185.20 Male,Wing.Vib
185.64 Male,Tap.Abd
185.84 Male,End.T.Ab
186.16 Male,EndW.Vib
186.16 Male,Poursuit
186.56 Male,Parade
186.56 Male,Wing.Vib
187.28 Male,Tap.Abd
187.36 Male,End.T.Ab
187.44 Male,Tap.Abd
187.56 Male,End.T.Ab
187.72 Male,EndW.Vib
187.72 Male,Poursuit
188.16 Male,Parade
188.16 Male,Wing.Vib
189.56 Male,Tap.Abd
189.64 Male,End.T.Ab
189.84 Male,Tap.Abd
189.96 Male,End.T.Ab
191.56 Male,EndW.Vib
191.56 Male,Poursuit
191.76 Male,Parade
191.76 Male,Tap.Abd
191.92 Male,End.T.Ab
191.92 Male,Poursuit
192.04 Male,Parade
192.04 Male,Wing.Vib
193.24 Male,Curving
193.96 Male,EndW.Vib
194.28 Male,End.Curv
194.28 Male,EndW.Vib
194.28 Male,Wing.Vib
194.44 Male,Curving
194.68 Male,EndW.Vib
194.84 Male,End.Curv
194.84 Male,Poursuit
195.64 Male,Parade
195.64 Male,Tap.Abd
195.72 Male,End.T.Ab
195.72 Male,Poursuit
195.80 Male,Parade
195.92 Male,Wing.Ext
196.32 Male,EndW.Ext
196.32 Male,Poursuit
196.44 Femelle,Nettoyag
196.44 Femelle,CL.Ailes
196.60 Male,Immobile
197.44 Femelle,End.CP1
197.44 Femelle,CL.P3
197.56 Male,Parade
197.56 Male,Wing.Sci
198.04 Femelle,End.CP1
198.04 Femelle,Marche
198.16 Male,EndW.Flu
198.16 Male,Wing.Vib
199.48 Femelle,Nettoyag
199.48 Femelle,CL.P3
199.96 Femelle,End.CP1
199.96 Femelle,CL.Ailes
200.20 Male,Tap.Abd
200.28 Male,End.T.Ab
200.48 Male,EndW.Vib
200.72 Male,Tap.Abd
200.80 Male,End.T.Ab
201.08 Male,Tap.Abd
201.52 Male,Wing.Sci
201.64 Male,EndW.Sci
201.88 Male,Wing.Sci
201.88 Male,Wing.Vib
202.84 Femelle,End.CP1
202.84 Femelle,Marche
202.92 Male,End.T.Ab
203.44 Male,Curving
203.48 Femelle,Immobile
203.80 Male,EndW.Vib
203.80 Male,End.Curv
203.92 Femelle,Marche
204.32 Male,Immobile
205.28 Male,Parade
205.28 Male,Wing.Vib
206.96 Male,EndW.Vib
206.96 Male,Poursuit
207.40 Male,Parade
207.40 Male,Wing.Sci
207.44 Male,EndW.Sci
207.44 Male,Poursuit
207.88 Femelle,Immobile
208.12 Femelle,Marche
208.20 Male,Parade
208.20 Male,Wing.Vib
210.08 Male,Tap.Abd
210.16 Male,End.T.Ab
212.68 Femelle,Immobile
212.84 Femelle,Marche
213.12 Male,Curving
213.16 Femelle,Immobile
213.84 Male,Tentativ
218.00 Femelle,Marche
219.08 Male,Accouple,Femelle
219.08 Femelle,Accouple,Male
219.72 {end}
{notes}

## Sheet: ALxAL_04_Mating
CONFIG2.CNF
SS4
01-17-2007
01:22:55.400000
{media}
{indvar}
AL
AL
Male
Femelle intacte
{start}
0.00 Male,Immobile
0.00 Femelle,Marche
0.28 Male,Marche
0.88 Male,Parade
0.88 Male,Tap.Abd
1.00 Male,End.T.Ab
1.00 Male,Marche
1.24 Male,Parade
1.24 Male,Tap.Abd
1.48 Male,End.T.Ab
1.48 Male,Marche
2.24 Male,Immobile
2.44 Male,Marche
2.80 Femelle,Immobile
2.92 Femelle,Nettoyag
2.92 Femelle,CL.P1
3.80 Femelle,End.CP1
3.80 Femelle,Marche
4.36 Male,Parade
4.36 Male,Tap.Abd
4.48 Male,End.T.Ab
4.48 Male,Marche
4.56 Male,Immobile
4.76 Male,Marche
4.88 Femelle,Nettoyag
4.88 Femelle,CL.P3
5.16 Male,Immobile
5.20 Male,Marche
5.56 Femelle,Cont.P1
5.60 Male,Immobile
5.60 Femelle,Immobile
5.68 Male,Marche
6.04 Male,Immobile
6.12 Male,Marche
6.24 Femelle,Marche
7.28 Femelle,Immobile
7.52 Femelle,Marche
8.08 Femelle,Immobile
8.36 Femelle,Marche
9.40 Femelle,Immobile
9.48 Femelle,Parade
9.48 Femelle,Tap.Abd
9.52 Male,Immobile
9.68 Male,Marche
9.76 Femelle,End.T.Ab
9.76 Femelle,Immobile
10.08 Femelle,Marche
14.16 Male,Immobile
14.44 Male,Marche
15.00 Femelle,Nettoyag
15.00 Femelle,CL.P2
16.48 Femelle,Cont.P1
16.48 Femelle,CL.P1
16.60 Femelle,End.CP1
16.60 Femelle,Marche
17.00 Male,Immobile
17.08 Male,Poursuit
17.16 Male,Parade
17.16 Male,Wing.Vib
17.28 Femelle,Parade
17.28 Femelle,Wing.Ext
17.40 Femelle,EndW.Vib
17.40 Femelle,EndW.Ext
17.40 Femelle,Marche
17.84 Femelle,Immobile
17.88 Male,Curving
17.88 Male,Prob.Ext
18.04 Femelle,Marche
18.40 Male,End.Curv
18.72 Male,End.PrEx
19.16 Male,Prob.Ext
19.20 Male,Curving
19.64 Male,End.PrEx
19.72 Male,Contact
19.72 Male,Cont.P1
19.76 Femelle,Immobile
19.84 Male,End.CP1
19.84 Male,Parade
19.92 Femelle,Marche
20.08 Male,End.Curv
20.08 Male,EndW.Vib
20.16 Male,Poursuit
20.60 Male,Parade
20.60 Male,Wing.Ext
21.44 Male,EndW.Ext
21.44 Male,Poursuit
21.80 Male,Parade
21.80 Male,Wing.Vib
23.12 Male,EndW.Vib
23.12 Male,Poursuit
23.64 Male,Parade
23.64 Male,Wing.Vib
24.28 Male,EndW.Vib
24.28 Male,Poursuit
24.44 Male,Immobile
24.52 Male,Marche
24.52 Male,Poursuit
24.64 Male,Immobile
24.72 Male,Poursuit
24.80 Male,Parade
24.80 Male,Wing.Ext
25.24 Male,EndW.Ext
25.24 Male,Poursuit
26.68 Male,Parade
26.68 Male,Tap.Abd
26.76 Male,End.T.Ab
26.76 Male,Poursuit
26.88 Male,Parade
26.88 Male,Wing.Vib
30.28 Male,Curving
30.28 Male,Prob.Ext
30.88 Male,Licking
30.92 Male,End.Lick
30.96 Male,Tentativ
31.08 Femelle,Parade
31.08 Femelle,Contact
31.08 Femelle,Kick.P3
31.36 Male,EndW.Vib
33.20 Femelle,End.CP1
35.12 Male,Accouple,Femelle
35.12 Femelle,Accouple,Male
35.40 {end}
{notes}

## Sheet: ALxAL_06_Mating
CONFIG2.CNF
SS6
2007-05-02
00:00:07.880000
{media}
{indvar}
AL
AL
Male
Femelle intacte
{start}
0.00 Male,Marche
0.00 Femelle,Marche
0.64 Femelle,Immobile
0.92 Femelle,Marche
1.00 Male,Immobile
1.24 Male,Marche
1.80 Male,Immobile
1.80 Femelle,Immobile
2.12 Femelle,Marche
2.20 Male,Poursuit
2.40 Femelle,Immobile
2.48 Femelle,Marche
2.60 Male,Immobile
2.68 Femelle,Immobile
2.76 Male,Marche
3.00 Male,Parade
3.00 Male,Tap.Abd
3.16 Male,End.T.Ab
3.16 Male,Marche
4.88 Femelle,Marche
5.60 Femelle,Immobile
5.96 Male,Nettoyag
5.96 Male,CL.P1
6.28 Femelle,Marche
6.36 Male,End.CP1
6.36 Male,Marche
6.48 Femelle,Immobile
6.84 Femelle,Marche
8.88 Male,Immobile
9.24 Male,Marche
11.00 Male,Immobile
11.12 Male,Nettoyag
11.12 Male,CL.Ailes
11.76 Male,End.CP1
11.80 Male,Marche
12.56 Femelle,Immobile
12.64 Male,Immobile
13.04 Male,Marche
13.20 Male,Parade
13.20 Male,Wing.Ext
13.44 Male,EndW.Ext
13.44 Male,Marche
13.72 Femelle,Marche
15.24 Femelle,Immobile
15.52 Femelle,Nettoyag
15.52 Femelle,CL.P1
15.56 Male,Immobile
15.88 Male,Marche
16.00 Male,Immobile
16.08 Male,Marche
16.12 Male,Parade
16.12 Male,Wing.Ext
16.24 Male,EndW.Ext
16.24 Male,Marche
17.24 Femelle,End.CP1
17.24 Femelle,Marche
17.44 Femelle,Nettoyag
17.44 Femelle,CL.Tete
17.96 Femelle,End.CP1
17.96 Femelle,CL.P1
19.24 Femelle,End.CP1
19.24 Femelle,CL.Tete
19.68 Femelle,End.CP1
19.68 Femelle,CL.P1
20.44 Femelle,End.CP1
20.44 Femelle,CL.Tete
21.12 Femelle,End.CP1
21.16 Femelle,Immobile
21.92 Male,Nettoyag
21.92 Male,CL.Ailes
22.08 Male,End.CP1
22.08 Male,CL.P1
22.28 Femelle,Marche
22.96 Male,End.CP1
22.96 Male,CL.Ailes
24.16 Male,End.CP1
24.16 Male,Marche
24.80 Male,Immobile
24.88 Male,Marche
25.16 Male,Contact
25.16 Male,Cont.P1
25.60 Male,End.CP1
25.60 Male,Immobile
26.08 Male,Parade
26.08 Male,Wing.Vib
26.68 Femelle,Immobile
26.92 Male,Prob.Ext
26.92 Male,Curving
27.20 Male,Licking
27.60 Male,EndW.Vib
27.76 Male,End.Lick
28.00 Male,Wing.Vib
28.04 Male,End.PrEx
28.12 Male,End.Curv
28.32 Male,Contact
28.32 Male,Cont.P1
28.80 Male,Prob.Ext
28.88 Male,Curving
29.04 Male,End.PrEx
29.04 Male,Tentativ
29.36 Femelle,Contact
29.36 Femelle,Kick.P3
29.56 {mark}
29.56 {mark}
29.56 Male,EndW.Vib
29.72 Femelle,End.CP1
29.72 Femelle,Marche
29.92 Male,End.CP1
30.16 Male,End.Curv
30.16 Male,Poursuit
30.48 Male,Parade
30.48 Male,Tap.Abd
30.48 Femelle,Nettoyag
30.48 Femelle,CL.Tete
30.56 Femelle,End.CP1
30.56 Femelle,Marche
30.72 Male,End.T.Ab
30.72 Male,Poursuit
30.80 Male,Parade
30.80 Male,Wing.Vib
30.84 Femelle,Nettoyag
30.84 Femelle,CL.Tete
31.20 Femelle,End.CP1
31.20 Femelle,Marche
31.64 Male,EndW.Vib
31.64 Male,Poursuit
31.84 Male,Parade
31.84 Male,Wing.Vib
32.20 Femelle,Immobile
32.44 Femelle,Marche
32.48 Male,EndW.Vib
32.48 Male,Poursuit
32.60 Male,Parade
32.60 Male,Wing.Vib
33.68 Male,Curving
33.72 Femelle,Immobile
34.32 Male,Prob.Ext
34.48 Femelle,Marche
35.64 Male,EndW.Vib
35.84 Male,End.PrEx
35.84 Male,End.Curv
35.84 Male,Poursuit
36.68 Male,Immobile
36.96 Male,Poursuit
37.52 Male,Nettoyag
37.52 Male,CL.P3
37.68 Male,End.CP1
37.68 Male,CL.Abd.
37.88 Male,End.CP1
37.88 Male,Poursuit
38.56 Male,Parade
38.56 Male,Wing.Vib
39.64 Femelle,Immobile
39.96 Femelle,Marche
41.04 Male,Prob.Ext
41.32 Male,Curving
41.36 Male,Licking
41.68 Male,End.Lick
43.00 Male,End.PrEx
43.36 Male,EndW.Vib
43.36 Male,End.Curv
43.36 Male,Poursuit
43.84 Male,Immobile
44.00 Male,Parade
44.00 Male,Wing.Sci
44.04 Femelle,Immobile
44.12 Male,EndW.Sci
44.12 Male,Wing.Vib
44.28 Femelle,Marche
44.56 Femelle,Nettoyag
44.56 Femelle,CL.P1
45.88 Male,Tap.Abd
46.04 Femelle,End.CP1
46.04 Femelle,Marche
46.24 Male,End.T.Ab
46.52 Male,Prob.Ext
46.64 Male,Curving
46.84 Femelle,Immobile
47.04 Male,End.PrEx
47.04 Male,End.Curv
47.20 Femelle,Marche
48.24 Femelle,Immobile
48.44 Male,Prob.Ext
48.56 Male,Curving
48.56 Femelle,Marche
49.16 Male,EndW.Vib
49.16 Male,End.Curv
49.16 Male,End.PrEx
49.16 Male,Poursuit
49.60 Male,Immobile
49.84 Male,Poursuit
49.96 Male,Parade
49.96 Male,Wing.Vib
50.80 Male,EndW.Vib
50.80 Male,Poursuit
51.20 Male,Parade
51.20 Male,Wing.Vib
51.84 Male,EndW.Vib
51.84 Male,Poursuit
52.20 Femelle,Immobile
52.24 Male,Immobile
52.64 Femelle,Marche
53.12 Male,Poursuit
53.44 Male,Parade
53.44 Male,Wing.Vib
53.84 Male,EndW.Vib
53.84 Male,Poursuit
54.00 Male,Parade
54.00 Male,Wing.Vib
54.16 Male,EndW.Vib
54.16 Male,Poursuit
54.20 Male,Parade
54.20 Male,Wing.Vib
57.80 Femelle,Nettoyag
57.80 Femelle,CL.P2
59.28 Femelle,End.CP1
59.28 Femelle,CL.P1
60.48 Male,Circling
60.80 Femelle,End.CP1
60.80 Femelle,Immobile
62.00 Male,Immobile
62.24 Male,Parade
62.24 Male,Tap.Abd
62.52 Femelle,Nettoyag
62.52 Femelle,CL.P1
64.40 Femelle,End.CP1
64.40 Femelle,CL.Tete
64.48 Male,End.T.Ab
64.48 Male,Immobile
64.72 Femelle,End.CP1
64.72 Femelle,CL.P1
66.60 Femelle,End.CP1
66.60 Femelle,CL.Tete
66.88 Male,Parade
66.88 Male,Wing.Vib
68.72 Femelle,End.CP1
68.72 Femelle,Immobile
69.16 Femelle,Marche
71.64 Male,EndW.Vib
71.64 Male,Poursuit
75.40 Male,Immobile
75.64 Male,Poursuit
76.04 Male,Immobile
76.48 Male,Poursuit
76.80 Male,Immobile
76.92 Male,Parade
76.92 Male,Wing.Vib
76.96 Femelle,Immobile
79.28 Femelle,Marche
79.36 Male,Prob.Ext
79.36 Male,Curving
80.84 Male,EndW.Vib
80.88 Male,End.PrEx
80.88 Male,End.Curv
80.88 Male,Poursuit
82.76 Male,Parade
82.76 Male,Wing.Ext
83.28 Male,EndW.Ext
83.28 Male,Poursuit
85.08 Male,Parade
85.08 Male,Wing.Vib
85.40 Male,EndW.Vib
85.40 Male,Poursuit
85.56 Femelle,Nettoyag
85.56 Femelle,CL.Tete
85.64 Male,Parade
85.64 Male,Wing.Ext
85.76 Male,EndW.Ext
85.76 Male,Poursuit
85.88 Male,Parade
85.88 Male,Wing.Vib
86.08 Femelle,End.CP1
86.08 Femelle,CL.P1
86.52 Male,Curving
86.76 Femelle,End.CP1
86.76 Femelle,CL.Tete
87.12 Femelle,End.CP1
87.12 Femelle,CL.P1
87.80 Femelle,End.CP1
87.80 Femelle,CL.Tete
87.96 Male,Prob.Ext
88.44 Femelle,End.CP1
88.44 Femelle,Marche
88.96 Male,EndW.Vib
89.16 Male,End.PrEx
89.48 Male,End.Curv
89.48 Male,Poursuit
89.80 Male,Parade
89.80 Male,Wing.Ext
90.76 Male,EndW.Ext
90.76 Male,Immobile
91.32 Male,Poursuit
92.72 Male,Immobile
92.76 Femelle,Immobile
92.96 Femelle,Marche
93.28 Femelle,Immobile
93.32 Male,Poursuit
93.40 Femelle,Marche
94.00 Male,Immobile
94.36 Male,Poursuit
94.84 Male,Immobile
95.04 Male,Poursuit
95.92 Male,Parade
95.92 Male,Wing.Vib
96.04 Femelle,Immobile
96.48 Femelle,Marche
96.60 Femelle,Immobile
97.04 Male,Curving
97.16 Femelle,Marche
97.76 Femelle,Immobile
98.60 Femelle,Marche
99.52 Male,Prob.Ext
100.12 Male,EndW.Vib
100.24 Male,End.Curv
100.52 Male,End.PrEx
100.52 Male,Poursuit
100.88 Male,Parade
100.88 Male,Wing.Vib
101.88 Male,EndW.Vib
101.88 Male,Poursuit
102.16 Male,Parade
102.16 {mark}
102.16 Male,Wing.Vib
102.84 Male,EndW.Vib
102.84 Male,Poursuit
103.44 Femelle,Immobile
103.64 Femelle,Marche
104.60 Femelle,Nettoyag
104.60 Femelle,CL.Abd.
104.72 Male,Immobile
104.80 Femelle,End.CP1
104.80 Femelle,CL.P3
105.16 Male,Parade
105.16 Male,Tap.Abd
105.28 Male,End.T.Ab
105.28 Male,Wing.Vib
105.56 Femelle,End.CP1
105.56 Femelle,Immobile
105.92 Femelle,Nettoyag
105.92 Femelle,CL.Abd.
108.36 Femelle,End.CP1
108.44 Male,Curving
108.44 Male,Prob.Ext
108.44 Femelle,CL.Abd.
109.12 Femelle,Contact
108.72 Femelle,End.CP1
108.76 Femelle,Parade
108.76 Femelle,Ovip.Ext,Faible
108.80 Male,Licking
108.96 Male,Contact
108.96 Male,Cont.P1
109.12 Male,Tentativ
109.12 Femelle,Kick.P3
110.16 Femelle,End.CP1
110.16 Femelle,Marche
111.20 Femelle,Contact
111.20 Femelle,Kick.P3
111.56 Femelle,End.CP1
111.56 Femelle,Immobile
134.08 Male,Accouple,Femelle
134.08 Femelle,Accouple,Male
141.84 {end}
{notes}

## Sheet: ALxAL_11_Mating
CONFIG2.CNF
SS11
04-22-2008
01:01:58.080000
{media}
{indvar}
AL
AL
Male
Femelle intacte
{start}
0.00 Male,Marche
0.00 Femelle,Marche
0.88 Male,Immobile
1.16 Male,Marche
4.00 Femelle,Immobile
4.12 Femelle,Marche
7.16 Male,Nettoyag
7.28 Femelle,Immobile
7.60 Femelle,Marche
7.88 Male,Immobile
7.96 Male,Fuite,Proximit
8.24 Male,Immobile
8.48 Male,Marche
9.40 Male,Immobile
9.56 Male,Marche
11.12 Femelle,Contact
11.12 Femelle,Cont.P1
11.36 Femelle,End.CP1
11.36 Femelle,Marche
11.68 Male,Parade
11.68 Male,Wing.Flu
12.36 Male,EndW.Flu
12.36 Male,Wing.Sci
12.56 Male,EndW.Sci
12.56 Male,Poursuit
12.64 Male,Immobile
13.24 Male,Poursuit
13.68 Male,Parade
13.68 Male,Wing.Vib
13.84 Femelle,Parade
13.84 Femelle,Ovip.Ext,Normal
15.04 Male,EndW.Vib
15.04 Male,Immobile
15.12 Male,Parade
15.12 Male,Wing.Sci
15.16 Male,EndW.Sci
15.16 Male,Wing.Vib
15.44 Male,Curving
15.72 Male,Prob.Ext
16.04 Male,End.PrEx
16.32 Male,End.Curv
16.56 Male,EndW.Vib
16.56 Male,Poursuit
17.12 Male,Immobile
17.20 Femelle,End.OvEx
17.20 Femelle,Marche
17.68 Male,Poursuit
18.08 Male,Parade
18.08 Male,Wing.Vib
18.08 Femelle,Nettoyag
18.08 Femelle,CL.P1
18.44 Femelle,Parade
18.44 Femelle,Wing.Flu
18.60 Femelle,EndW.Flu
18.60 Femelle,Nettoyag
20.04 Male,Curving
19.80 Femelle,End.CP1
19.80 Femelle,Cont.P1
20.12 Femelle,End.CP1
20.60 Male,Prob.Ext
20.68 Femelle,End.CP1
20.68 Femelle,Marche
21.40 Male,EndW.Vib
21.64 Male,End.Curv
21.64 Male,Poursuit
23.04 Male,Immobile
23.16 Male,Poursuit
23.52 Male,Immobile
24.08 Femelle,Nettoyag
24.20 Male,Poursuit
24.44 Femelle,Marche
24.48 Femelle,Parade
24.48 Femelle,Wing.Ext
24.68 Femelle,EndW.Ext
24.68 Femelle,Marche
24.84 Femelle,Nettoyag
24.84 Femelle,CL.P2
25.52 Femelle,End.CP1
25.52 Femelle,Marche
26.80 Male,Parade
26.80 Male,Tap.Abd
27.12 Male,End.T.Ab
27.12 Male,Nettoyag
27.20 Male,CL.Tete
27.56 Male,End.CP1
27.56 Male,Marche
27.92 Femelle,Nettoyag
27.96 Male,Immobile
28.84 Femelle,Marche
28.96 Male,Marche
29.16 Male,Poursuit
29.64 Male,Fuite,Mi-dist.
29.64 Femelle,Immobile
30.04 Male,Marche
30.08 Femelle,Nettoyag
30.08 Femelle,CL.P2
30.16 Male,Nettoyag
30.16 Male,CL.Tete
30.36 Male,End.CP1
30.36 Male,CL.P1
30.48 Male,End.CP1
30.48 Male,Marche
31.00 Male,Nettoyag
31.00 Male,CL.P3
31.68 Femelle,End.CP1
31.68 Femelle,Immobile
31.84 Male,End.CP1
31.84 Male,Immobile
32.12 Femelle,Marche
32.32 Male,Poursuit
33.48 Male,Immobile
33.96 Male,Poursuit
35.64 Male,Parade
35.64 Male,Wing.Flu
35.92 Male,EndW.Flu
35.92 Male,Poursuit
37.12 Male,Parade
37.12 Male,Wing.Vib
38.84 Male,Curving
39.32 Male,Prob.Ext
40.40 Male,Licking
40.56 Femelle,Contact
40.56 Femelle,Kick.P3
40.60 Male,End.Lick
40.60 Male,EndW.Vib
40.60 Male,End.Curv
40.60 Male,Tentativ
41.08 Femelle,End.CP1
41.08 Femelle,Marche
41.36 Male,Immobile
41.48 Femelle,Nettoyag
41.48 Femelle,CL.P2
43.04 Femelle,End.CP1
43.04 Femelle,Marche
43.36 Male,Poursuit
43.56 Male,Parade
43.56 Male,Tap.Abd
43.72 Male,End.T.Ab
43.72 Male,Poursuit
43.80 Male,Parade
43.80 Male,Wing.Vib
44.32 Femelle,Nettoyag
44.32 Femelle,CL.P2
44.56 Femelle,End.CP1
44.56 Femelle,Marche
45.92 Male,EndW.Vib
45.92 Male,Poursuit
46.80 Male,Immobile
46.96 Male,Poursuit
49.12 Male,Immobile
49.60 Male,Poursuit
49.68 Male,Parade
49.68 Male,Wing.Vib
49.80 Femelle,Nettoyag
49.80 Femelle,CL.P1
50.00 Male,EndW.Vib
50.00 Male,Immobile
50.44 Male,Poursuit
51.12 Femelle,End.CP1
51.12 Femelle,Marche
51.80 Male,Parade
51.80 Male,Wing.Vib
53.48 Male,EndW.Vib
53.48 Male,Poursuit
53.68 Male,Parade
53.68 Male,Wing.Vib
55.12 Male,EndW.Vib
55.12 Male,Immobile
55.72 Male,Poursuit
57.12 Male,Immobile
57.84 Male,Poursuit
59.80 Male,Immobile
60.04 Femelle,Immobile
60.32 Femelle,Marche
60.36 Male,Poursuit
61.20 Male,Immobile
61.92 Male,Poursuit
62.32 Male,Immobile
62.92 Male,Poursuit
63.44 Male,Parade
63.44 Male,Wing.Vib
66.12 Male,EndW.Vib
66.12 Male,Poursuit
66.24 Femelle,Nettoyag
66.24 Femelle,CL.P1
66.32 Male,Immobile
67.56 Femelle,End.CP1
67.56 Femelle,Cont.P1
67.84 Male,Parade
67.84 Male,Wing.Vib
67.88 Femelle,End.CP1
67.88 Femelle,CL.Tete
68.28 Male,Tap.Abd
68.88 Femelle,End.CP1
68.88 Femelle,CL.P1
69.76 Femelle,Parade
69.76 Femelle,Ovip.Ext,Faible
69.80 Male,End.T.Ab
69.80 Male,Curving
70.12 Femelle,End.CP1
71.48 Male,EndW.Vib
71.92 Male,End.Curv
71.92 Male,Immobile
72.52 Male,Poursuit
73.80 Male,Immobile
74.20 Femelle,End.OvEx
74.20 Femelle,Marche
74.88 Male,Parade
74.88 Male,Wing.Vib
75.24 Femelle,Nettoyag
75.40 Male,EndW.Vib
75.40 Male,Poursuit
75.56 Male,Immobile
75.68 Femelle,Marche
76.20 Femelle,Nettoyag
76.20 Femelle,CL.P2
78.16 Male,Parade
78.16 Male,Wing.Vib
78.56 Femelle,End.CP1
78.56 Femelle,Marche
79.16 Male,EndW.Vib
79.16 Male,Poursuit
79.28 Male,Parade
79.28 Male,Wing.Vib
79.32 Male,EndW.Vib
79.32 Male,Poursuit
79.52 Male,Parade
79.52 Male,Wing.Vib
80.48 Male,EndW.Vib
80.48 Male,Poursuit
81.32 Male,Immobile
81.40 Male,Poursuit
81.48 Male,Immobile
81.60 Male,Poursuit
81.88 Male,Immobile
82.36 Male,Poursuit
83.44 Male,Parade
83.44 Male,Wing.Vib
85.40 Male,EndW.Vib
85.40 Male,Immobile
85.76 Male,Parade
85.76 Male,Wing.Vib
86.40 Male,Curving
86.52 Femelle,Parade
86.52 Femelle,Ovip.Ext,Normal
86.64 Male,Prob.Ext
88.96 Male,End.PrEx
88.96 Male,End.Curv
89.12 Male,EndW.Vib
89.12 Male,Wing.Flu
89.32 Femelle,End.OvEx
89.32 Femelle,Marche
89.52 Male,EndW.Flu
89.52 Male,Poursuit
91.04 Male,Parade
91.04 Male,Wing.Vib
92.16 Male,EndW.Vib
92.16 Male,Poursuit
92.48 Male,Parade
92.48 Male,Wing.Vib
93.96 Male,Curving
93.96 Male,Prob.Ext
94.56 Femelle,Parade
94.56 Femelle,Ovip.Ext,Normal
95.40 Femelle,Nettoyag
95.40 Femelle,CL.Abd.
95.56 Male,EndW.Vib
95.56 Male,End.Curv
95.56 Male,End.PrEx
95.56 Male,Immobile
97.08 Femelle,End.CP1
97.08 Femelle,CL.P3
97.68 Male,Parade
97.68 Male,Wing.Vib
97.72 Femelle,End.CP1
97.92 Male,Curving
97.92 Male,Prob.Ext
100.72 Male,End.Curv
100.72 Male,End.PrEx
101.20 Male,EndW.Vib
101.20 Male,Poursuit
101.60 Male,Immobile
102.00 Femelle,End.OvEx
102.04 Femelle,Marche
102.28 Male,Poursuit
103.40 Femelle,Nettoyag
103.40 Femelle,CL.P1
103.64 Male,Immobile
103.88 Male,Poursuit
104.12 Male,Immobile
104.68 Femelle,End.CP1
104.68 Femelle,Cont.P1
104.92 Femelle,End.CP1
104.92 Femelle,Cont.P1
105.12 Femelle,End.CP1
105.12 Femelle,CL.Tete
105.96 Femelle,End.CP1
105.96 Femelle,CL.P1
106.80 Male,Parade
106.80 Male,Tap.Abd
107.08 Femelle,End.CP1
107.08 Femelle,CL.Tete
108.20 Male,End.CP1
108.20 Male,CL.P1
108.72 Male,Wing.Vib
109.12 Femelle,End.CP1
109.12 Femelle,Marche
109.36 Male,End.T.Ab
109.36 Male,EndW.Vib
109.36 Male,Immobile
110.08 Male,Parade
110.08 Male,Wing.Sci
110.44 Male,EndW.Sci
110.44 Male,Poursuit
111.20 Male,Parade
111.20 Male,Wing.Vib
111.72 Male,EndW.Vib
111.72 Male,Poursuit
112.00 Male,Immobile
113.52 Male,Poursuit
113.96 Femelle,Nettoyag
113.96 Femelle,CL.P2
114.04 Male,Immobile
114.20 Male,Parade
114.20 Male,Wing.Vib
114.76 Male,Tap.Abd
115.04 Femelle,End.CP1
115.04 Femelle,CL.P3
115.60 Male,End.T.Ab
115.60 Male,Curving
115.96 Femelle,End.CP1
115.96 Femelle,Marche
116.08 Femelle,Parade
116.08 Femelle,Ovip.Ext,Normal
118.52 Male,EndW.Vib
118.60 Male,End.Curv
118.60 Male,Poursuit
119.08 Male,Parade
119.08 Male,Wing.Vib
121.40 Male,Curving
121.40 Male,Prob.Ext
122.72 Femelle,End.OvEx
122.72 Femelle,Marche
122.76 Male,End.PrEx
123.44 Male,End.Curv
124.12 Male,EndW.Vib
124.12 Male,Poursuit
124.48 Femelle,Immobile
124.52 Male,Immobile
124.68 Femelle,Marche
125.32 Male,Poursuit
125.84 Male,Parade
125.84 Male,Wing.Vib
126.52 Male,EndW.Vib
126.52 Male,Poursuit
127.08 Male,Parade
127.08 Male,Wing.Sci
127.28 Male,EndW.Sci
127.28 Male,Poursuit
127.68 Male,Parade
127.68 Male,Wing.Vib
130.08 Femelle,Immobile
130.44 Femelle,Marche
131.80 Male,EndW.Vib
131.80 Male,Immobile
131.92 Male,Poursuit
132.36 Male,Immobile
132.64 Male,Parade
132.68 Male,Wing.Vib
133.28 Femelle,Immobile
133.64 Femelle,Marche
134.08 Male,EndW.Vib
134.08 Male,Poursuit
134.24 Male,Parade
134.24 Male,Wing.Vib
134.36 Femelle,Immobile
134.72 Male,EndW.Vib
134.72 Male,Wing.Flu
134.72 Femelle,Marche
134.96 Male,EndW.Flu
134.96 Male,Poursuit
135.68 Male,Immobile
135.72 Femelle,Nettoyag
135.72 Femelle,CL.P2
136.80 Femelle,End.CP1
136.80 Femelle,Marche
136.92 Male,Parade
136.92 Male,Wing.Vib
137.12 Male,Curving
138.56 Male,End.Curv
141.68 Male,Curving
142.08 Femelle,Nettoyag
142.44 Male,EndW.Vib
142.44 Male,Poursuit
142.52 Male,End.Curv
142.72 Femelle,Marche
143.28 Male,Parade
143.28 Male,Wing.Vib
144.60 Femelle,Nettoyag
144.60 Femelle,CL.P2
144.80 Male,Curving
144.92 Male,Prob.Ext
145.36 Male,Licking
145.36 Male,EndW.Vib
145.44 Femelle,End.CP1
145.44 Femelle,Contact
145.44 Femelle,Kick.P3
145.48 Male,End.Lick
145.48 Male,End.Curv
145.48 Male,End.PrEx
145.48 Male,Tentativ
147.92 Femelle,End.CP1
149.40 Femelle,Nettoyag
149.40 Femelle,CL.P1
151.16 Femelle,End.CP1
153.64 Femelle,Cont.P1
154.16 Femelle,End.CP1
154.16 Femelle,Cont.P1
154.52 Femelle,End.CP1
154.52 Femelle,CL.P1
155.76 Femelle,End.CP1
155.84 Femelle,CL.Tete
156.60 Femelle,End.CP1
156.60 Femelle,Cont.P1
157.16 Femelle,End.CP1
161.56 Male,Accouple,Femelle
161.56 Femelle,Accouple,Male
162.28 {end}
{notes}

## Sheet: ALxAL_14_Mating
CONFIG2.CNF
SS14
2008-11-05
01:48:35.920000
{media}
{indvar}
AL
AL
Male
Femelle intacte
{start}
0.00 Male,Marche
0.00 Femelle,Marche
1.36 Femelle,Immobile
1.68 Femelle,Marche
2.80 Femelle,Immobile
3.08 Femelle,Marche
4.04 Femelle,Immobile
4.68 Femelle,Marche
6.56 Male,Immobile
6.80 Male,Marche
8.48 Male,Immobile
8.80 Male,Marche
9.04 Male,Immobile
9.28 Male,Marche
10.20 Male,Nettoyag
10.52 Male,Marche
11.80 Male,Immobile
12.04 Male,Marche
12.32 Male,Parade
12.32 Male,Wing.Vib
12.32 Femelle,Contact
12.32 Femelle,Kick.P2
12.92 Male,Tap.Abd
12.96 Femelle,End.CP1
12.96 Femelle,Marche
13.24 Male,EndW.Vib
14.16 Male,End.T.Ab
14.16 Male,Poursuit
14.44 Male,Parade
14.44 Male,Wing.Vib
14.88 Male,EndW.Vib
14.88 Male,Wing.Flu
15.04 Male,EndW.Flu
15.04 Male,Poursuit
15.12 Male,Parade
15.12 Male,Wing.Vib
15.80 Male,Curving
15.88 Male,Prob.Ext
16.40 Femelle,Parade
16.40 Femelle,Ovip.Ext,Normal
17.36 Male,End.PrEx
17.40 Femelle,End.OvEx
17.40 Femelle,Marche
17.52 Male,End.Curv
18.36 Male,EndW.Vib
18.36 Male,Poursuit
19.56 Male,Parade
19.56 Male,Wing.Vib
20.60 Male,EndW.Vib
20.60 Male,Poursuit
21.12 Male,Parade
21.12 Male,Wing.Vib
21.44 Male,Tap.Abd
22.24 Male,End.T.Ab
22.48 Male,EndW.Vib
22.48 Male,Poursuit
22.84 Male,Parade
22.84 Male,Wing.Vib
23.12 Male,EndW.Vib
23.12 Male,Poursuit
23.36 Male,Parade
23.36 Male,Wing.Vib
23.92 Male,Tap.Abd
24.40 Male,End.T.Ab
24.44 Male,Curving
24.72 Male,Prob.Ext
24.72 Femelle,Parade
24.72 Femelle,Ovip.Ext,Faible
24.84 Male,Licking
24.92 Male,End.Lick
25.00 Male,Licking
25.24 Male,Tentativ
25.28 Male,EndW.Vib
25.68 Male,End.Lick
25.68 Male,End.PrEx
25.72 Femelle,End.OvEx
25.72 Femelle,Marche
26.08 Male,End.Curv
26.08 Male,Poursuit
27.40 Male,Parade
27.40 Male,Tap.Abd
28.04 Male,End.T.Ab
27.96 Male,Wing.Vib
29.68 Male,Curving
29.80 Male,Prob.Ext
30.44 Male,Licking
30.64 Male,End.Lick
30.64 Male,End.PrEx
30.64 Male,EndW.Vib
30.64 Male,Tentativ
30.64 Femelle,Contact
30.64 Femelle,Kick.P3
30.92 Femelle,End.CP1
30.92 Femelle,Marche
31.48 Male,End.Curv
31.48 Male,Poursuit
33.32 Femelle,Nettoyag
34.08 Femelle,Immobile
34.84 Femelle,Marche
34.88 Femelle,Parade
34.88 Femelle,Wing.Flu
34.96 Femelle,EndW.Flu
34.96 Femelle,Nettoyag
34.96 Femelle,CL.P1
35.00 Male,Immobile
35.88 Male,Parade
35.88 Male,Tap.Abd
36.36 Femelle,End.CP1
36.36 Femelle,Marche
36.76 Femelle,Parade
36.76 Femelle,Wing.Flu
37.00 Femelle,EndW.Flu
37.00 Femelle,Marche
37.64 Femelle,Nettoyag
37.64 Femelle,CL.P3
38.16 Male,End.T.Ab
38.16 Male,Immobile
38.28 Femelle,End.CP1
38.28 Femelle,CL.Abd.
39.24 Femelle,End.CP1
39.24 Femelle,Marche
39.96 Male,Parade
39.96 Male,Wing.Vib
40.88 Male,Curving
41.12 Male,Prob.Ext
41.56 Male,End.PrEx
41.64 Male,End.Curv
41.64 Male,EndW.Vib
41.64 Male,Marche
41.80 Male,Parade
41.80 Male,Wing.Vib
42.72 Male,EndW.Vib
42.72 Male,Poursuit
43.92 Male,Parade
43.92 Male,Wing.Vib
44.32 Male,EndW.Vib
44.32 Male,Tap.Abd
45.08 Male,End.T.Ab
45.08 Male,Poursuit
45.20 Male,Parade
45.20 Male,Wing.Vib
45.36 Femelle,Immobile
45.52 Male,EndW.Vib
45.52 Male,Poursuit
45.68 Femelle,Marche
46.08 Femelle,Parade
46.08 Femelle,Abd.Ext,Faible
46.28 Femelle,End.AbEx
46.28 Femelle,Marche
46.68 Male,Parade
46.68 Male,Wing.Vib
49.76 Male,Curving
49.76 Male,Prob.Ext
49.76 Femelle,Parade
49.76 Femelle,Depot,Normal
49.92 Femelle,Marche
50.92 Male,End.Curv
50.92 Male,End.PrEx
50.92 Male,EndW.Vib
50.92 Male,Poursuit
54.20 Male,Tap.Abd
54.24 Male,Parade
54.24 Male,Wing.Vib
55.16 Male,End.T.Ab
55.84 Male,EndW.Vib
55.84 Male,Poursuit
55.92 Male,Parade
55.92 Male,Tap.Abd
56.12 Male,End.T.Ab
56.12 Male,Poursuit
56.24 Male,Parade
56.24 Male,Tap.Abd
56.44 Male,End.T.Ab
56.44 Male,Poursuit
56.44 Male,Parade
56.48 Male,Wing.Vib
56.60 Male,Tap.Abd
56.72 Male,EndW.Vib
56.84 Male,End.T.Ab
56.84 Male,Poursuit
57.52 Male,Parade
57.52 Male,Wing.Vib
60.20 Male,EndW.Vib
60.20 Male,Poursuit
60.56 Male,Parade
60.56 Male,Wing.Vib
60.80 Femelle,Parade
60.80 Femelle,Wing.Flu
61.00 Male,EndW.Vib
61.00 Male,Tap.Abd
61.16 Male,End.T.Ab
61.16 Male,Wing.Vib
61.24 Femelle,EndW.Flu
61.24 Femelle,Marche
62.92 Male,EndW.Vib
62.92 Male,Poursuit
63.48 Male,Parade
63.48 Male,Wing.Vib
64.48 Male,Tap.Abd
64.72 Male,End.T.Ab
64.92 Male,EndW.Vib
64.92 Male,Poursuit
66.24 Male,Parade
66.24 Male,Wing.Vib
66.68 Male,EndW.Vib
66.68 Male,Poursuit
67.40 Male,Parade
67.40 Male,Wing.Vib
68.20 Male,EndW.Vib
68.20 Male,Poursuit
68.76 Male,Parade
68.76 Male,Wing.Vib
69.52 Male,EndW.Vib
69.52 Male,Poursuit
69.64 Male,Parade
69.64 Male,Tap.Abd
70.44 Male,End.T.Ab
70.44 Male,Poursuit
70.72 Femelle,Nettoyag
70.72 Femelle,CL.P1
71.48 Male,Parade
71.48 Male,Tap.Abd
71.72 Femelle,End.CP1
71.72 Femelle,Marche
72.00 Femelle,Parade
72.00 Femelle,Abd.Ext,Faible
72.20 Femelle,End.AbEx
72.20 Femelle,Marche
72.40 Femelle,Parade
72.40 Femelle,Abd.Ext,Normal
72.64 Male,End.T.Ab
72.64 Male,Wing.Vib
72.64 Femelle,End.AbEx
72.64 Femelle,Immobile
72.88 Male,Tap.Abd
74.60 Male,End.T.Ab
74.68 Femelle,Fuite,Proximit
75.08 Femelle,Marche
75.40 Femelle,Nettoyag
75.76 Male,EndW.Vib
75.76 Male,Poursuit
75.88 Femelle,Marche
76.92 Male,Parade
76.92 Male,Abd.Ext,Faible
77.12 Male,End.AbEx
77.12 Male,Poursuit
77.32 Male,Parade
77.32 Male,Abd.Ext,Faible
77.44 Male,End.AbEx
77.44 Male,Poursuit
77.64 Male,Parade
77.64 Male,Abd.Ext,Faible
77.76 Male,End.AbEx
77.76 Male,Poursuit
79.56 Male,Parade
79.56 Male,Wing.Vib
79.92 Male,EndW.Vib
79.92 Male,Poursuit
80.60 Male,Parade
80.60 Male,Wing.Vib
80.80 Male,EndW.Vib
80.80 Male,Poursuit
80.88 Male,Parade
80.88 Male,Abd.Ext,Faible
80.96 Male,End.AbEx
80.96 Male,Poursuit
81.20 Male,Parade
81.20 Male,Wing.Vib
81.32 Male,EndW.Vib
81.32 Male,Abd.Ext,Normal
81.48 Male,End.AbEx
81.48 Male,Poursuit
83.24 Male,Parade
83.24 Male,Wing.Vib
84.04 Male,EndW.Vib
84.04 Male,Poursuit
84.08 Male,Parade
84.08 Male,Wing.Vib
84.28 Male,EndW.Vib
84.28 Male,Abd.Ext,Faible
84.40 Male,End.AbEx
84.40 Male,Poursuit
84.48 Male,Parade
84.48 Male,Wing.Vib
86.32 Male,EndW.Vib
86.32 Male,Poursuit
87.44 Male,Parade
87.44 Male,Wing.Vib
87.72 Femelle,Nettoyag
87.88 Male,EndW.Vib
87.88 Male,Poursuit
88.04 Male,Parade
88.04 Male,Wing.Vib
88.16 Femelle,Marche
89.80 Male,EndW.Vib
89.80 Male,Abd.Ext,Faible
89.96 Male,End.AbEx
89.96 Male,Wing.Vib
91.48 Male,EndW.Vib
91.48 Male,Poursuit
91.56 Male,Parade
91.56 Male,Abd.Ext,Normal
91.72 Male,End.AbEx
91.72 Male,Poursuit
91.72 Male,Parade
91.72 Male,Wing.Vib
92.44 Male,EndW.Vib
92.44 Male,Poursuit
92.96 Femelle,Parade
92.96 Femelle,Wing.Flu
93.24 Femelle,EndW.Flu
93.24 Femelle,Marche
93.36 Femelle,Nettoyag
93.36 Femelle,CL.P1
93.56 Male,Immobile
94.84 Femelle,End.CP1
94.84 Femelle,Cont.P1
95.04 Femelle,End.CP1
95.04 Femelle,Cont.P1
95.84 Femelle,End.CP1
95.84 Femelle,CL.P1
96.64 Femelle,End.CP1
96.64 Femelle,Cont.P1
96.76 Male,Circling
97.60 Femelle,End.CP1
97.60 Femelle,Immobile
97.84 Femelle,Marche
98.60 Femelle,Nettoyag
98.60 Femelle,CL.P2
98.92 Male,Parade
98.92 Male,Curving
98.92 Male,Prob.Ext
99.12 Femelle,End.CP1
99.12 Femelle,Contact
99.12 Femelle,Kick.P3
99.20 Male,Licking
99.32 Male,End.Lick
99.32 Male,End.PrEx
99.32 Male,Tentativ
101.04 Femelle,End.CP1
101.04 Femelle,Marche
101.52 Femelle,Contact
101.52 Femelle,Kick.P3
104.36 Femelle,End.CP1
105.36 Male,Accouple,Femelle
105.36 Femelle,Accouple,Male
105.92 {end}
{notes}

## Sheet: ALxAL_16_Mating
CONFIG2.CNF
SS16
05-15-2008
00:04:26.280000
{media}
{indvar}
AL
AL
Male
Femelle intacte
{start}
0.00 Male,Marche
0.00 Femelle,Marche
1.28 Femelle,Immobile
1.68 Male,Parade
1.68 Male,Abd.Ext,Faible
1.76 Femelle,Marche
1.84 Male,End.AbEx
1.84 Male,Marche
2.48 Male,Immobile
2.48 Femelle,Immobile
2.68 Male,Marche
2.76 Femelle,Marche
3.08 Femelle,Immobile
3.32 Femelle,Marche
3.36 Male,Immobile
3.52 Male,Marche
4.32 Femelle,Immobile
4.48 Femelle,Marche
5.40 Male,Immobile
6.08 Femelle,Immobile
6.36 Femelle,Marche
6.64 Femelle,Immobile
7.28 Femelle,Marche
7.36 Male,Marche
7.44 Male,Immobile
7.56 Femelle,Parade
7.56 Femelle,Abd.Ext,Faible
7.72 Femelle,End.AbEx
7.72 Femelle,Immobile
7.88 Femelle,Marche
10.00 Male,Marche
11.20 Femelle,Immobile
11.44 Femelle,Marche
11.72 Femelle,Immobile
11.96 Femelle,Marche
12.36 Femelle,Immobile
15.92 Male,Nettoyag
15.92 Male,CL.P3
16.00 Femelle,Marche
16.44 Male,End.CP1
16.44 Male,Immobile
17.24 Male,Marche
17.36 Male,Parade
17.36 Male,Abd.Ext,Faible
17.60 Male,End.AbEx
17.60 Male,Immobile
17.84 Male,Contact
17.84 Male,Tap.P1
17.96 Male,End.CP1
17.96 Male,Immobile
18.20 Male,Contact
18.20 Male,Tap.P1
18.36 Male,End.CP1
18.36 Male,Parade
18.36 Male,Wing.Vib
18.36 Femelle,Contact
18.36 Femelle,Cont.P2
18.60 Femelle,End.CP1
18.60 Femelle,Marche
18.68 Femelle,Nettoyag
18.68 Femelle,CL.P1
18.76 Male,EndW.Vib
18.92 Male,Tap.Abd
19.60 Male,Wing.Vib
20.20 Male,EndW.Vib
21.20 Femelle,End.CP1
21.20 Femelle,Cont.P1
21.60 Femelle,End.CP1
21.60 Femelle,Cont.P1
23.28 Femelle,End.CP1
23.28 Femelle,Marche
23.36 Male,Wing.Vib
23.36 Male,End.T.Ab
23.36 Femelle,Nettoyag
23.36 Femelle,CL.Abd.
23.84 Male,Curving
23.84 Male,Prob.Ext
24.08 Male,Licking
24.28 Femelle,End.CP1
24.28 Femelle,Marche
24.32 Male,End.Lick
24.64 Femelle,Nettoyag
24.64 Femelle,CL.P3
24.92 Male,End.PrEx
25.04 Femelle,End.CP1
25.04 Femelle,Parade
25.04 Femelle,Ovip.Ext,Normal
25.16 Male,End.Curv
25.60 Femelle,End.OvEx
25.60 Femelle,Marche
25.88 Male,EndW.Vib
25.88 Male,Poursuit
27.36 Male,Parade
27.36 Male,Wing.Vib
29.32 Male,EndW.Vib
29.32 Male,Poursuit
29.68 Male,Parade
29.68 Male,Wing.Vib
29.68 Femelle,Nettoyag
29.68 Femelle,CL.P1
30.32 Male,EndW.Vib
30.32 Male,Tap.Abd
30.84 Femelle,End.CP1
30.84 Femelle,Marche
30.92 Male,End.T.Ab
30.92 Male,Wing.Vib
31.12 Male,Curving
31.36 Male,Prob.Ext
32.96 Male,EndW.Vib
32.96 Male,End.Curv
32.96 Male,End.PrEx
32.96 Male,Poursuit
34.80 Male,Parade
34.80 Male,Wing.Vib
35.16 Male,EndW.Vib
35.16 Male,Poursuit
36.40 Male,Parade
36.40 Male,Wing.Vib
37.08 Femelle,Nettoyag
37.08 Femelle,CL.P2
37.56 Male,EndW.Vib
37.56 Male,Immobile
38.04 Male,Parade
38.04 Male,Tap.Abd
38.44 Femelle,End.CP1
38.44 Femelle,Marche
38.52 Male,End.T.Ab
38.52 Male,Wing.Vib
38.76 Femelle,Immobile
38.88 Male,Curving
38.88 Male,Prob.Ext
39.00 Femelle,Marche
39.96 Male,EndW.Vib
40.32 Male,End.PrEx
40.32 Male,End.Curv
40.32 Male,Poursuit
41.04 Male,Parade
41.04 Male,Tap.Abd
41.68 Male,End.T.Ab
41.68 Male,Poursuit
42.00 Male,Parade
42.00 Male,Wing.Vib
42.28 Male,EndW.Vib
42.28 Male,Poursuit
43.64 Male,Parade
43.64 Male,Wing.Vib
45.84 Male,EndW.Vib
45.84 Male,Poursuit
47.16 Male,Parade
47.16 Male,Abd.Ext,Faible
47.36 Male,End.AbEx
47.36 Male,Poursuit
47.60 Male,Parade
47.60 Male,Wing.Vib
47.84 Male,EndW.Vib
47.84 Male,Poursuit
51.52 Femelle,Nettoyag
51.52 Femelle,CL.P1
51.88 Male,Parade
51.88 Male,Tap.Abd
52.44 Femelle,End.CP1
52.44 Femelle,Cont.P1
53.12 Femelle,End.CP1
53.12 Femelle,CL.P1
54.04 Femelle,End.CP1
54.04 Femelle,Cont.P1
54.32 Femelle,End.CP1
54.32 Femelle,Cont.P1
54.92 Male,Wing.Vib
55.40 Male,End.T.Ab
56.00 Femelle,End.CP1
56.00 Femelle,Immobile
56.68 Femelle,Marche
57.00 Male,Curving
57.00 Male,Prob.Ext
58.00 Male,EndW.Vib
58.40 Male,End.PrEx
58.40 Male,End.Curv
58.40 Male,Poursuit
58.92 Male,Parade
58.92 Male,Wing.Vib
60.04 Male,EndW.Vib
60.04 Male,Poursuit
60.48 Male,Parade
60.48 Male,Wing.Vib
61.16 Male,EndW.Vib
61.16 Male,Poursuit
61.28 Male,Parade
61.28 Male,Abd.Ext,Faible
61.36 Male,End.AbEx
61.36 Male,Poursuit
61.68 Male,Immobile
62.24 Male,Poursuit
63.60 Male,Parade
63.60 Male,Wing.Vib
64.68 Male,EndW.Vib
64.68 Male,Poursuit
64.96 Male,Immobile
66.00 Male,Parade
66.00 Male,Wing.Sci
66.20 Male,EndW.Sci
66.20 Male,Immobile
66.24 Male,Parade
66.24 Male,Wing.Vib
67.40 Male,EndW.Vib
67.40 Male,Abd.Ext,Faible
67.44 Male,End.AbEx
67.44 Male,Poursuit
67.52 Male,Parade
67.52 Male,Abd.Ext,Faible
67.64 Male,End.AbEx
67.64 Male,Wing.Vib
67.88 Male,EndW.Vib
67.88 Male,Poursuit
70.40 Male,Parade
70.40 Male,Wing.Vib
70.60 Male,EndW.Vib
70.60 Male,Poursuit
70.96 Male,Parade
70.96 Male,Wing.Vib
71.48 Femelle,Immobile
72.04 Male,EndW.Vib
72.04 Male,Abd.Ext,Faible
72.16 Male,End.AbEx
72.16 Male,Poursuit
72.32 Male,Parade
72.32 Male,Wing.Vib
72.76 Male,Tap.Abd
73.32 Male,EndW.Vib
73.72 Femelle,Marche
73.88 Male,End.T.Ab
73.88 Male,Poursuit
74.08 Male,Parade
74.08 Male,Wing.Vib
75.44 Male,Curving
75.44 Male,Prob.Ext
76.40 Male,End.Curv
76.40 Male,End.PrEx
76.48 Male,EndW.Vib
76.48 Male,Poursuit
76.88 Male,Parade
76.88 Male,Wing.Sci
77.00 Male,EndW.Sci
77.00 Male,Poursuit
77.08 Male,Parade
77.08 Male,Wing.Vib
78.76 Male,Curving
78.76 Male,Prob.Ext
79.84 Male,End.Curv
79.84 Male,End.PrEx
79.84 Male,EndW.Vib
79.84 Male,Poursuit
81.24 Femelle,Nettoyag
81.24 Femelle,CL.P3
81.36 Male,Immobile
82.48 Femelle,End.CP1
82.48 Femelle,CL.Abd.
83.12 Femelle,End.CP1
83.12 Femelle,CL.P3
83.40 Male,Parade
83.40 Male,Wing.Vib
83.88 Femelle,End.CP1
83.88 Femelle,CL.Abd.
84.28 Femelle,End.CP1
84.28 Femelle,CL.Ailes
86.84 Femelle,End.CP1
86.84 Femelle,Marche
87.68 Male,EndW.Vib
87.68 Male,Poursuit
87.92 Male,Parade
87.92 Male,Wing.Vib
88.88 Male,Curving
88.88 Male,Prob.Ext
89.64 Male,End.Curv
89.64 Male,End.PrEx
89.64 Male,EndW.Vib
89.64 Male,Poursuit
90.04 Male,Parade
90.04 Male,Wing.Vib
90.36 Male,EndW.Vib
90.36 Male,Poursuit
91.88 Male,Immobile
92.64 Male,Parade
92.64 Male,Wing.Vib
93.28 Male,Curving
93.28 Male,Prob.Ext
95.28 Male,EndW.Vib
95.48 Male,End.PrEx
95.48 Male,End.Curv
95.48 Male,Poursuit
95.60 Male,Parade
95.60 Male,Wing.Vib
98.68 Male,Curving
98.68 Male,Prob.Ext
99.56 Male,End.Curv
99.56 Male,End.PrEx
99.56 Male,EndW.Vib
99.56 Male,Poursuit
100.24 Male,Parade
100.24 Male,Wing.Vib
100.52 Male,EndW.Vib
100.52 Male,Abd.Ext,Normal
100.72 Male,End.AbEx
100.72 Male,Poursuit
104.36 Male,Parade
104.36 Male,Abd.Ext,Faible
104.48 Male,End.AbEx
104.48 Male,Poursuit
105.04 Male,Parade
105.04 Male,Abd.Ext,Normal
105.24 Male,End.AbEx
105.24 Male,Poursuit
105.36 Male,Parade
105.36 Male,Tap.Abd
105.84 Male,End.T.Ab
105.84 Male,Poursuit
108.64 Male,Parade
108.64 Male,Abd.Ext,Normal
108.80 Male,End.AbEx
108.80 Male,Poursuit
109.24 Male,Parade
109.24 Male,Wing.Vib
109.96 Femelle,Nettoyag
109.96 Femelle,CL.P3
110.56 Male,EndW.Vib
110.56 Male,Immobile
113.56 Femelle,End.CP1
113.56 Femelle,Marche
113.60 Male,Parade
113.60 Male,Wing.Vib
116.88 Male,EndW.Vib
116.88 Male,Poursuit
117.16 Male,Parade
117.16 Male,Wing.Vib
117.36 Male,EndW.Vib
117.36 Male,Abd.Ext,Normal
117.52 Male,End.AbEx
117.52 Male,Poursuit
117.64 Male,Parade
117.68 Male,Abd.Ext,Faible
117.88 Male,End.AbEx
117.92 Male,Poursuit
121.80 Male,Parade
121.80 Male,Wing.Vib
122.48 Male,Curving
122.48 Male,Prob.Ext
124.00 Male,End.Curv
124.00 Male,End.PrEx
124.00 Male,EndW.Vib
124.00 Male,Poursuit
124.68 Male,Parade
124.68 Male,Wing.Vib
124.96 Male,EndW.Vib
124.96 Male,Poursuit
125.08 Male,Immobile
126.84 Male,Poursuit
127.72 Femelle,Immobile
128.08 Femelle,Marche
128.20 Femelle,Immobile
128.28 Male,Parade
128.28 Male,Wing.Vib
128.32 Male,Tap.Abd
128.52 Femelle,Marche
128.80 Male,End.T.Ab
128.80 Male,EndW.Vib
128.80 Male,Poursuit
130.08 Male,Parade
130.08 Male,Wing.Vib
130.72 Femelle,Nettoyag
130.72 Femelle,CL.P1
131.00 Male,EndW.Vib
131.00 Male,Tap.Abd
131.84 Femelle,End.CP1
131.84 Femelle,Cont.P1
132.84 Femelle,End.CP1
132.84 Femelle,Cont.P1
132.92 Male,Wing.Sci
133.12 Male,EndW.Sci
133.12 Male,Wing.Vib
133.76 Femelle,End.CP1
133.76 Femelle,CL.P1
134.00 Male,End.T.Ab
134.32 Femelle,End.CP1
134.32 Femelle,Marche
134.40 Femelle,Parade
134.40 Femelle,Ovip.Ext,Faible
134.48 Male,Curving
134.48 Male,Prob.Ext
134.52 Male,Licking
134.84 Male,End.Lick
134.84 Male,End.Curv
134.84 Male,End.PrEx
134.84 Male,Tentativ
134.84 Male,EndW.Vib
134.88 Femelle,Contact
134.88 Femelle,Kick.P3
135.08 Femelle,End.OvEx
135.24 Femelle,End.CP1
135.24 Femelle,Immobile
135.36 Male,Immobile
135.52 Femelle,Marche
136.20 Male,Parade
136.20 Male,Wing.Vib
137.12 Male,EndW.Vib
137.12 Male,Poursuit
139.04 Male,Parade
139.04 Male,Wing.Vib
140.00 Male,EndW.Vib
140.00 Male,Poursuit
140.96 Male,Parade
140.96 Male,Wing.Vib
142.12 Male,EndW.Vib
142.12 Male,Poursuit
142.52 Male,Parade
142.52 Male,Wing.Vib
142.92 Male,Curving
142.92 Male,Prob.Ext
144.56 Male,End.PrEx
144.56 Male,End.Curv
144.68 Male,EndW.Vib
144.68 Male,Poursuit
148.60 Male,Parade
148.60 Male,Abd.Ext,Faible
148.68 Male,End.AbEx
148.68 Male,Poursuit
149.44 Male,Parade
149.44 Male,Tap.Abd
150.12 Male,End.T.Ab
150.12 Male,Poursuit
150.52 Male,Parade
150.52 Male,Wing.Vib
150.84 Male,EndW.Vib
150.84 Male,Poursuit
151.04 Femelle,Immobile
151.08 Male,Parade
151.08 Male,Wing.Vib
151.48 Femelle,Marche
151.96 Femelle,Immobile
152.20 Femelle,Marche
153.20 Male,EndW.Vib
153.20 Male,Poursuit
155.96 Male,Parade
155.96 Male,Wing.Vib
156.56 Male,EndW.Vib
156.56 Male,Poursuit
157.80 Male,Parade
157.80 Male,Wing.Vib
158.92 Male,EndW.Vib
158.92 Male,Poursuit
161.60 Femelle,Nettoyag
161.60 Femelle,CL.P1
161.64 Male,Nettoyag
161.64 Male,CL.P1
162.68 Male,End.CP1
162.68 Male,Poursuit
162.76 Male,Parade
162.76 Male,Wing.Sci
163.00 Femelle,End.CP1
163.00 Femelle,Immobile
163.68 Male,EndW.Sci
163.68 Male,Poursuit
163.72 Male,Parade
163.72 Male,Wing.Vib
164.48 Femelle,Marche
166.32 Male,EndW.Vib
166.32 Male,Poursuit
166.60 Male,Parade
166.60 Male,Abd.Ext,Faible
166.72 Male,End.AbEx
166.72 Male,Poursuit
167.04 Femelle,Immobile
167.12 Male,Parade
167.12 Male,Tap.Abd
167.48 Femelle,Marche
167.72 Male,End.T.Ab
167.72 Male,Poursuit
168.04 Femelle,Nettoyag
168.04 Femelle,CL.P2
168.20 Male,Parade
168.20 Male,Tap.Abd
169.76 Male,Wing.Vib
170.24 Femelle,End.CP1
170.24 Femelle,Marche
170.44 Male,End.T.Ab
170.96 Male,EndW.Vib
170.96 Male,Poursuit
170.96 Femelle,Immobile
171.40 Male,Parade
171.40 Male,Wing.Vib
171.48 Male,Abd.Ext,Normal
171.72 Male,End.T.Ab
171.72 Male,EndW.Vib
171.72 Male,Poursuit
171.80 Male,Parade
171.80 Male,Wing.Vib
171.96 Male,EndW.Vib
171.96 Male,Marche
172.12 Male,Parade
172.12 Male,Abd.Ext,Normal
172.36 Male,End.AbEx
172.36 Male,Marche
173.20 Male,Parade
173.20 Male,Abd.Ext,Faible
173.36 Male,End.AbEx
173.36 Male,Marche
174.84 Femelle,Fuite,Proximit
175.04 Femelle,Immobile
175.16 Male,Parade
175.16 Male,Tap.Abd
176.00 Male,Wing.Flu
176.52 Male,EndW.Flu
176.52 Male,Wing.Vib
177.24 Male,EndW.Vib
177.68 Male,Wing.Vib
177.68 Femelle,Marche
177.84 Male,End.T.Ab
178.04 Male,Curving
178.04 Male,Prob.Ext
178.72 Male,EndW.Vib
178.72 Male,End.Curv
178.72 Male,End.PrEx
178.72 Male,Poursuit
180.48 Male,Parade
180.48 Male,Wing.Vib
181.00 Male,EndW.Vib
181.00 Male,Poursuit
181.92 Male,Parade
181.92 Male,Wing.Vib
182.00 Femelle,Nettoyag
182.00 Femelle,CL.P1
182.76 Femelle,End.CP1
182.76 Femelle,Marche
183.60 Femelle,Nettoyag
183.60 Femelle,CL.Abd.
184.24 Male,EndW.Vib
184.24 Male,Parade
184.24 Male,Tap.Abd
184.40 Femelle,End.CP1
184.40 Femelle,CL.P3
184.76 Femelle,End.CP1
184.76 Femelle,CL.Abd.
185.28 Male,Wing.Vib
186.36 Male,End.T.Ab
186.52 Male,Curving
186.52 Male,Prob.Ext
186.80 Femelle,End.CP1
186.80 Femelle,Marche
187.96 Male,EndW.Vib
187.96 Male,End.Curv
187.96 Male,End.PrEx
187.96 Male,Poursuit
188.36 Male,Parade
188.36 Male,Wing.Vib
188.60 Male,EndW.Vib
188.60 Male,Poursuit
189.72 Male,Parade
189.72 Male,Wing.Vib
191.12 Male,Curving
191.12 Male,Prob.Ext
192.48 Male,EndW.Vib
192.48 Male,End.PrEx
192.76 Male,End.Curv
192.76 Male,Poursuit
193.52 Male,Parade
193.52 Male,Wing.Vib
194.52 Male,Abd.Ext,Faible
194.64 Male,End.AbEx
196.08 Male,EndW.Vib
196.08 Male,Abd.Ext,Normal
196.20 Male,End.AbEx
196.20 Male,Poursuit
196.52 Male,Parade
196.52 Male,Wing.Vib
196.64 Male,EndW.Vib
196.64 Male,Poursuit
197.00 Male,Parade
197.00 Male,Wing.Vib
198.56 Male,Curving
198.56 Male,Prob.Ext
201.40 Male,End.Curv
201.40 Male,End.PrEx
201.40 Male,EndW.Vib
201.40 Male,Poursuit
201.76 Male,Parade
201.76 Male,Wing.Vib
202.00 Femelle,Nettoyag
202.00 Femelle,CL.P1
202.72 Male,Tap.Abd
203.52 Femelle,End.CP1
203.52 Femelle,Marche
204.24 Male,End.T.Ab
204.88 Male,EndW.Vib
204.88 Male,Abd.Ext,Normal
205.04 Male,End.AbEx
205.04 Male,Wing.Vib
205.20 Male,EndW.Vib
205.20 Male,Poursuit
205.56 Male,Parade
205.56 Male,Wing.Vib
205.76 Male,EndW.Vib
205.76 Male,Poursuit
205.88 Male,Parade
205.88 Male,Wing.Vib
206.04 Male,EndW.Vib
206.04 Male,Poursuit
206.36 Male,Parade
206.36 Male,Abd.Ext,Faible
206.52 Male,End.AbEx
206.52 Male,Poursuit
206.80 Male,Parade
206.80 Male,Abd.Ext,Faible
206.96 Male,End.AbEx
206.96 Male,Poursuit
208.96 Male,Parade
208.96 Male,Wing.Vib
210.08 Male,EndW.Vib
210.08 Male,Poursuit
210.24 Male,Parade
210.24 Male,Abd.Ext,Faible
210.32 Male,End.AbEx
210.32 Male,Poursuit
210.44 Male,Parade
210.44 Male,Wing.Vib
211.00 Femelle,Nettoyag
211.00 Femelle,CL.P2
211.40 Male,Tap.Abd
212.28 Male,EndW.Vib
213.16 Male,Wing.Vib
213.24 Femelle,End.CP1
213.24 Femelle,CL.P1
214.04 Femelle,End.CP1
214.04 Femelle,Cont.P1
214.68 Male,End.T.Ab
215.52 Femelle,End.CP1
215.52 Femelle,Immobile
215.92 Male,EndW.Vib
215.92 Male,Nettoyag
215.92 Male,CL.P1
216.40 Femelle,Contact
216.40 Femelle,Cont.P1
216.44 Male,End.CP1
216.44 Male,Fuite,Proximit
216.72 Femelle,Immobile
216.96 Male,Parade
216.96 Male,Wing.Flu
217.16 Femelle,Nettoyag
217.32 Femelle,Immobile
217.56 Male,EndW.Flu
217.56 Male,Immobile
219.04 Male,Parade
219.04 Male,Wing.Flu
220.64 Male,Tap.Abd
221.88 Male,EndW.Flu
223.80 Male,End.T.Ab
223.80 Male,Immobile
223.84 Male,Parade
223.84 Male,Wing.Vib
224.04 Femelle,Marche
224.92 Male,Curving
224.92 Male,Prob.Ext
227.12 Male,EndW.Vib
227.12 Male,End.Curv
227.12 Male,End.PrEx
227.12 Male,Poursuit
227.24 Male,Parade
227.24 Male,Wing.Vib
229.00 Male,Curving
229.00 Male,Prob.Ext
230.20 Male,End.Curv
230.20 Male,End.PrEx
230.20 Male,EndW.Vib
230.20 Male,Poursuit
231.32 Male,Parade
231.32 Male,Wing.Vib
231.56 Male,Tap.Abd
232.08 Male,End.T.Ab
233.04 Male,EndW.Vib
233.04 Male,Poursuit
235.60 Male,Parade
235.60 Male,Wing.Sci
235.72 Male,EndW.Sci
235.72 Male,Poursuit
235.72 Male,Parade
235.72 Male,Wing.Vib
236.12 Male,EndW.Vib
236.12 Male,Poursuit
238.32 Male,Parade
238.32 Male,Wing.Vib
238.92 Male,Curving
238.92 Male,Prob.Ext
241.84 Male,End.Curv
241.84 Male,End.PrEx
241.84 Male,EndW.Vib
241.84 Male,Abd.Ext,Faible
242.00 Male,End.AbEx
242.00 Male,Poursuit
243.24 Male,Parade
243.24 Male,Wing.Vib
243.92 Femelle,Nettoyag
243.92 Femelle,CL.P1
244.08 Male,Tap.Abd
245.24 Male,End.T.Ab
245.24 Male,Curving
245.68 Male,Prob.Ext
246.04 Male,Licking
246.16 Femelle,End.CP1
246.16 Femelle,Contact
246.16 Femelle,Kick.P3
246.20 Male,End.Lick
246.20 Male,End.PrEx
246.20 Male,Tentativ
246.76 Male,EndW.Vib
246.76 Femelle,End.CP1
246.76 Femelle,Marche
247.12 Male,End.Curv
247.12 Male,Parade
247.60 Male,Tap.Abd
249.00 Male,End.T.Ab
249.00 Male,Wing.Vib
249.84 Male,EndW.Vib
249.84 Male,Poursuit
250.04 Femelle,Parade
250.04 Femelle,Ovip.Ext,Faible
250.36 Male,Parade
250.36 Male,Wing.Vib
250.44 Femelle,End.OvEx
250.44 Femelle,Marche
251.12 Male,EndW.Vib
251.12 Male,Poursuit
251.28 Femelle,Immobile
251.36 Male,Parade
251.36 Male,Wing.Vib
251.52 Femelle,Marche
252.28 Male,EndW.Vib
252.28 Male,Nettoyag
252.28 Male,CL.P1
252.56 Male,End.CP1
252.60 Male,Poursuit
252.84 Male,Parade
252.84 Male,Wing.Sci
253.00 Male,EndW.Sci
253.00 Male,Poursuit
253.00 Male,Parade
253.00 Male,Wing.Vib
253.24 Male,EndW.Vib
253.24 Male,Poursuit
253.68 Male,Circling
253.72 Femelle,Immobile
254.40 Male,Nettoyag
254.40 Male,CL.P1
254.64 Femelle,Marche
254.92 Male,End.CP1
254.92 Male,Parade
254.96 Femelle,Nettoyag
254.96 Femelle,CL.Abd.
255.04 Male,Tap.Abd
255.40 Male,Wing.Flu
255.76 Male,EndW.Flu
255.76 Male,Wing.Vib
256.52 Male,EndW.Vib
257.28 Femelle,End.CP1
257.28 Femelle,Marche
257.36 Male,Wing.Vib
257.36 Male,End.T.Ab
257.92 Femelle,Parade
257.92 Femelle,Ovip.Ext,Normal
258.04 Male,Curving
258.04 Male,Prob.Ext
258.20 Male,Licking
258.32 Male,End.Lick
258.48 Male,Licking
258.52 Femelle,Contact
258.52 Femelle,Kick.P3
258.76 Male,End.Lick
258.76 Male,End.PrEx
258.84 Femelle,End.CP1
258.84 Femelle,End.OvEx
258.84 Femelle,Marche
258.88 Male,EndW.Vib
258.96 Male,End.Curv
258.96 Male,Parade
258.96 Male,Wing.Vib
259.72 Male,Curving
259.72 Male,Prob.Ext
261.44 Male,End.PrEx
261.88 Male,End.Curv
262.24 Male,EndW.Vib
262.24 Male,Poursuit
262.44 Male,Parade
262.44 Male,Wing.Vib
263.60 Male,Abd.Ext,Normal
263.80 Male,End.AbEx
264.12 Male,Abd.Ext,Normal
264.32 Male,End.AbEx
264.36 Male,EndW.Vib
264.36 Male,Poursuit
264.84 Male,Parade
264.84 Male,Abd.Ext,Normal
265.00 Male,End.AbEx
265.00 Male,Poursuit
265.20 Male,Parade
265.20 Male,Abd.Ext,Faible
265.28 Male,End.AbEx
265.28 Male,Wing.Vib
265.92 Male,Tap.Abd
266.84 Femelle,Nettoyag
266.84 Femelle,CL.P1
267.64 Femelle,End.CP1
267.64 Femelle,Cont.P1
267.88 Femelle,End.CP1
267.88 Femelle,Marche
267.92 Male,End.T.Ab
267.92 Male,Curving
268.12 Male,Prob.Ext
270.68 Male,End.PrEx
270.68 Male,End.Curv
273.20 Male,Abd.Ext,Normal
273.32 Male,End.AbEx
277.20 Male,Curving
277.20 Male,Prob.Ext
277.92 Male,End.Curv
277.92 Male,End.PrEx
277.92 Male,EndW.Vib
277.92 Male,Poursuit
278.00 Male,Parade
278.00 Male,Wing.Vib
279.08 Male,EndW.Vib
279.08 Male,Poursuit
279.20 Male,Parade
279.20 Male,Wing.Vib
280.72 Male,Curving
280.72 Male,Prob.Ext
281.28 Male,EndW.Vib
281.28 Male,End.PrEx
281.28 Male,End.Curv
281.28 Male,Poursuit
281.76 Male,Parade
281.76 Male,Wing.Sci
281.92 Male,EndW.Sci
281.92 Male,Poursuit
282.24 Male,Parade
282.24 Male,Wing.Sci
282.36 Male,EndW.Sci
282.36 Male,Poursuit
282.44 Male,Parade
282.44 Male,Wing.Vib
283.28 Male,EndW.Vib
283.28 Male,Poursuit
283.84 Male,Parade
283.84 Male,Wing.Vib
285.28 Male,Abd.Ext,Faible
285.40 Male,End.AbEx
285.40 Male,EndW.Vib
285.40 Male,Poursuit
285.44 Male,Parade
285.44 Male,Wing.Vib
285.72 Male,EndW.Vib
285.72 Male,Poursuit
287.24 Male,Parade
287.24 Male,Wing.Vib
288.88 Male,Curving
288.88 Male,Prob.Ext
289.88 Femelle,Immobile
289.96 Male,EndW.Vib
289.96 Male,End.Curv
289.96 Male,End.PrEx
289.96 Male,Poursuit
290.24 Male,Parade
290.24 Male,Tap.Abd
290.48 Femelle,Marche
290.84 Male,Wing.Vib
290.88 Femelle,Nettoyag
290.88 Femelle,CL.P3
291.04 Male,EndW.Vib
292.56 Femelle,End.CP1
292.56 Femelle,Marche
292.84 Male,Wing.Vib
293.04 Male,End.T.Ab
293.36 Male,Curving
293.36 Male,Prob.Ext
294.80 Male,End.Curv
294.80 Male,End.PrEx
294.80 Male,EndW.Vib
294.80 Male,Poursuit
295.12 Male,Parade
295.12 Male,Wing.Vib
295.52 Male,EndW.Vib
295.52 Male,Poursuit
295.64 Male,Parade
295.64 Male,Wing.Vib
296.92 Male,Curving
296.92 Male,Prob.Ext
297.76 Male,End.PrEx
297.76 Male,End.Curv
298.84 Male,EndW.Vib
298.84 Male,Poursuit
299.20 Male,Parade
299.20 Male,Wing.Vib
300.60 Male,EndW.Vib
300.60 Male,Poursuit
301.16 Male,Parade
301.16 Male,Wing.Vib
301.32 Male,EndW.Vib
301.32 Male,Poursuit
301.80 Male,Parade
301.80 Male,Wing.Vib
302.12 Femelle,Immobile
302.60 Femelle,Marche
302.76 Male,EndW.Vib
302.76 Male,Poursuit
303.08 Male,Parade
303.08 Male,Wing.Sci
303.68 Male,EndW.Sci
303.68 Male,Wing.Vib
305.20 Femelle,Immobile
305.32 Male,Curving
305.32 Male,Prob.Ext
305.72 Femelle,Marche
306.88 Male,End.Curv
306.88 Male,End.PrEx
307.56 Femelle,Nettoyag
307.56 Femelle,CL.P2
307.76 Male,Tap.Abd
308.40 Male,EndW.Vib
309.36 Femelle,End.CP1
309.36 Femelle,Marche
309.48 Male,End.T.Ab
309.48 Male,Wing.Vib
310.68 Femelle,Nettoyag
310.68 Femelle,CL.P1
311.72 Femelle,End.CP1
311.72 Femelle,Marche
313.44 Male,EndW.Vib
313.44 Male,Poursuit
313.68 Male,Parade
313.68 Male,Wing.Vib
314.20 Male,EndW.Vib
314.20 Male,Poursuit
314.80 Male,Parade
314.80 Male,Wing.Vib
315.36 Male,EndW.Vib
315.36 Male,Poursuit
315.72 Male,Parade
315.72 Male,Wing.Vib
316.20 Male,EndW.Vib
316.20 Male,Poursuit
316.32 Male,Parade
316.32 Male,Wing.Vib
316.52 Male,EndW.Vib
316.52 Male,Poursuit
316.80 Male,Parade
316.80 Male,Wing.Vib
316.96 Male,EndW.Vib
316.96 Male,Poursuit
317.00 Male,Parade
317.00 Male,Wing.Sci
317.12 Male,EndW.Sci
317.12 Male,Poursuit
317.16 Male,Parade
317.16 Male,Wing.Vib
318.88 Male,Curving
318.88 Male,Prob.Ext
319.76 Male,End.Curv
319.76 Male,End.PrEx
320.44 Male,EndW.Vib
320.44 Male,Poursuit
320.80 Male,Parade
320.80 Male,Wing.Vib
321.04 Male,EndW.Vib
321.04 Male,Poursuit
321.52 Male,Parade
321.52 Male,Wing.Vib
322.20 Male,Abd.Ext,Normal
322.36 Male,End.AbEx
322.32 Male,EndW.Vib
322.32 Male,Poursuit
323.56 Male,Parade
323.56 Male,Wing.Vib
326.52 Male,Curving
326.52 Male,Prob.Ext
327.72 Male,EndW.Vib
327.72 Male,End.PrEx
327.72 Male,End.Curv
327.72 Male,Poursuit
327.96 Male,Parade
327.96 Male,Abd.Ext,Normal
328.12 Male,End.AbEx
328.12 Male,Poursuit
328.68 Male,Parade
328.68 Male,Wing.Vib
328.68 Femelle,Nettoyag
328.68 Femelle,CL.P1
328.92 Male,EndW.Vib
328.92 Male,Abd.Ext,Faible
329.04 Male,End.AbEx
329.04 Male,Immobile
329.32 Femelle,End.CP1
329.32 Femelle,Cont.P1
331.68 Femelle,End.CP1
331.68 Femelle,CL.P1
332.12 Male,Parade
332.12 Male,Wing.Vib
332.72 Femelle,End.CP1
332.72 Femelle,Marche
334.80 Male,EndW.Vib
334.80 Male,Poursuit
335.56 Male,Parade
335.56 Male,Wing.Vib
335.76 Male,EndW.Vib
335.76 Male,Poursuit
336.20 Male,Parade
336.20 Male,Wing.Vib
336.64 Male,EndW.Vib
336.64 Male,Poursuit
337.32 Male,Parade
337.32 Male,Wing.Vib
337.52 Male,EndW.Vib
337.52 Male,Poursuit
337.96 Male,Parade
337.96 Male,Wing.Vib
338.80 Male,EndW.Vib
338.80 Male,Poursuit
339.80 Male,Immobile
339.96 Male,Poursuit
340.12 Male,Parade
340.12 Male,Wing.Vib
340.28 Femelle,Nettoyag
340.28 Femelle,CL.Abd.
340.72 Male,Tap.Abd
341.36 Femelle,End.CP1
341.36 Femelle,CL.P3
341.44 Male,EndW.Vib
342.00 Femelle,End.CP1
342.00 Femelle,CL.Abd.
342.20 Femelle,End.CP1
342.20 Femelle,CL.Ailes
342.52 Male,Wing.Vib
343.12 Male,End.T.Ab
343.36 Femelle,End.CP1
343.36 Femelle,Immobile
343.40 Male,Curving
343.40 Male,Prob.Ext
343.92 Male,Licking
344.04 Femelle,Contact
344.04 Femelle,Kick.P3
344.44 Femelle,End.CP1
344.12 Male,End.Lick
344.12 Male,End.PrEx
344.12 Male,Tentativ
344.44 Femelle,Immobile
345.04 Femelle,Contact
345.04 Femelle,Kick.P3
345.76 Male,EndW.Vib
345.88 Femelle,End.CP1
345.88 Femelle,Immobile
372.04 Male,Accouple,Femelle
372.04 Femelle,Accouple,Male
372.84 {end}
{notes}

## Sheet: ALxAL_18_Mating
CONFIG2.CNF
SS18
2008-06-11
00:34:30.400000
{media}
{indvar}
AL
AL
Male
Femelle intacte
{start}
0.00 Male,Marche
0.00 Femelle,Marche
5.68 Male,Immobile
6.16 Male,Marche
6.80 Male,Immobile
7.20 Femelle,Nettoyag
7.20 Femelle,Cont.P1
7.92 Femelle,End.CP1
7.92 Femelle,CL.P1
8.88 Femelle,End.CP1
8.88 Femelle,Cont.P1
9.28 Male,Marche
11.16 Femelle,End.CP1
11.16 Femelle,CL.P1
12.04 Femelle,End.CP1
12.04 Femelle,Cont.P1
13.00 Male,Nettoyag
13.00 Male,CL.Abd.
13.44 Male,End.CP1
13.44 Male,CL.P3
13.84 Femelle,End.CP1
13.84 Femelle,CL.P1
14.32 Male,End.CP1
14.32 Male,Marche
14.56 Femelle,End.CP1
14.56 Femelle,Cont.P1
15.08 Male,Immobile
15.88 Male,Marche
16.04 Femelle,End.CP1
16.04 Femelle,CL.P1
16.80 Femelle,End.CP1
16.80 Femelle,Cont.P1
17.92 Femelle,End.CP1
17.92 Femelle,Marche
19.04 Male,Immobile
23.56 Male,Marche
23.76 Femelle,Immobile
24.20 Femelle,Marche
24.44 Male,Immobile
25.20 Male,Marche
29.64 Male,Immobile
30.60 Male,Marche
30.80 Male,Nettoyag
30.80 Male,CL.P3
31.48 Male,End.CP1
31.48 Male,Marche
31.68 Femelle,Nettoyag
31.68 Femelle,CL.P3
32.36 Femelle,End.CP1
32.36 Femelle,Marche
33.76 Male,Immobile
34.32 Femelle,Nettoyag
34.32 Femelle,CL.P2
34.48 Male,Marche
35.16 Male,Immobile
35.76 Male,Marche
36.12 Male,Immobile
36.28 Femelle,End.CP1
36.28 Femelle,Marche
36.52 Male,Marche
37.08 Femelle,Immobile
37.48 Femelle,Marche
37.96 Male,Immobile
39.52 Male,Marche
44.64 Male,Immobile
45.56 Femelle,Nettoyag
45.56 Femelle,CL.P1
45.88 Male,Marche
46.64 Femelle,End.CP1
46.64 Femelle,Marche
47.40 Male,Immobile
51.56 Male,Marche
51.56 Male,Nettoyag
51.56 Male,CL.P1
52.00 Male,End.CP1
52.00 Male,Marche
54.76 Male,Nettoyag
54.76 Male,CL.P3
56.44 Femelle,Nettoyag
56.44 Femelle,CL.P1
56.56 Male,End.CP1
56.56 Male,Immobile
57.00 Male,Nettoyag
57.00 Male,CL.P3
57.32 Male,End.CP1
57.32 Male,CL.Tete
57.68 Femelle,End.CP1
57.68 Femelle,Cont.P1
57.80 Male,End.CP1
57.80 Male,CL.P1
58.72 Femelle,End.CP1
58.72 Femelle,CL.P1
59.40 Male,End.CP1
59.40 Male,Cont.P1
59.64 Femelle,End.CP1
59.64 Femelle,Cont.P1
60.12 Male,End.CP1
60.12 Male,CL.P1
61.16 Male,End.CP1
61.16 Male,Cont.P1
61.36 Femelle,End.CP1
61.36 Femelle,Marche
62.04 Male,End.CP1
62.04 Male,CL.Tete
62.36 Male,End.CP1
62.36 Male,Marche
63.88 Male,Immobile
64.44 Male,Marche
65.24 Male,Immobile
65.68 Male,Marche
65.96 Male,Immobile
66.56 Male,Marche
67.96 Male,Immobile
68.60 Male,Marche
69.00 Male,Nettoyag
69.00 Male,CL.P2
70.20 Male,End.CP1
70.20 Male,CL.P1
70.64 Male,End.CP1
70.64 Male,Marche
71.40 Male,Immobile
71.80 Male,Marche
72.72 Femelle,Immobile
73.20 Femelle,Marche
76.24 Femelle,Nettoyag
76.24 Femelle,Cont.P1
76.52 Femelle,End.CP1
76.52 Femelle,CL.P1
77.24 Femelle,End.CP1
77.24 Femelle,Marche
79.04 Femelle,Nettoyag
79.04 Femelle,CL.P2
79.72 Femelle,End.CP1
79.72 Femelle,CL.P3
80.32 Femelle,End.CP1
80.32 Femelle,Marche
82.56 Male,Nettoyag
82.56 Male,CL.P3
83.32 Male,End.CP1
83.32 Male,Marche
84.20 Male,Parade
84.20 Male,Wing.Sci
84.24 Male,EndW.Sci
84.24 Male,Wing.Vib
85.08 Male,EndW.Vib
85.08 Male,Poursuit
85.44 Male,Parade
85.44 Male,Wing.Vib
86.12 Femelle,Immobile
86.64 Femelle,Marche
88.00 Male,Curving
88.00 Male,Prob.Ext
89.04 Male,End.Curv
89.04 Male,End.PrEx
89.24 Male,EndW.Vib
89.24 Male,Poursuit
89.52 Male,Parade
89.52 Male,Wing.Vib
90.12 Male,Curving
90.12 Male,Prob.Ext
90.76 Femelle,Parade
90.76 Femelle,Ovip.Ext,Normal
91.52 Male,Licking
92.04 Male,End.Lick
92.04 Male,End.PrEx
92.04 Male,Tentativ
92.32 Femelle,Contact
92.32 Femelle,Kick.P3
92.56 Femelle,End.CP1
92.56 Femelle,Marche
92.72 Male,EndW.Vib
93.44 Male,End.Curv
93.44 Male,Poursuit
93.64 Femelle,Nettoyag
93.64 Femelle,CL.Abd.
94.20 Femelle,End.CP1
94.20 Femelle,CL.P2
94.28 Male,Immobile
94.92 Femelle,End.CP1
94.92 Femelle,Marche
95.36 Male,Poursuit
95.72 Femelle,Nettoyag
95.72 Femelle,CL.P2
96.20 Male,Parade
96.20 Male,Tap.Abd
96.72 Femelle,End.CP1
96.72 Femelle,CL.P1
96.92 Male,End.T.Ab
96.92 Male,Poursuit
98.16 Femelle,End.CP1
98.16 Femelle,Marche
98.88 Femelle,Nettoyag
98.88 Femelle,CL.P2
99.20 Male,Immobile
99.68 Male,Parade
99.68 Male,Tap.Abd
100.28 Femelle,End.CP1
100.28 Femelle,CL.P1
100.60 Femelle,End.CP1
100.60 Femelle,Cont.P1
100.72 Male,End.T.Ab
100.72 Male,Wing.Sci
100.84 Male,Tap.Abd
100.92 Male,EndW.Sci
100.92 Male,Wing.Vib
101.32 Femelle,End.CP1
101.32 Femelle,CL.P1
101.60 Femelle,End.CP1
101.60 Femelle,Cont.P1
102.44 Femelle,End.CP1
102.44 Femelle,CL.P1
102.68 Male,EndW.Vib
103.08 Femelle,End.CP1
103.08 Femelle,Cont.P1
104.92 Male,Wing.Vib
105.16 Femelle,End.CP1
105.16 Femelle,CL.P1
105.92 Male,End.T.Ab
105.96 Femelle,End.CP1
105.96 Femelle,Marche
106.92 Male,EndW.Vib
106.92 Male,Poursuit
107.48 Male,Parade
107.48 Male,Wing.Vib
108.60 Male,EndW.Vib
108.60 Male,Immobile
109.72 Male,Parade
109.72 Male,Wing.Vib
110.84 Male,Curving
110.84 Male,Prob.Ext
112.28 Male,End.Curv
112.28 Male,End.PrEx
113.12 Femelle,Marche
112.64 Femelle,Immobile
113.20 Male,EndW.Vib
113.20 Male,Immobile
114.16 Male,Poursuit
114.44 Femelle,Contact
114.44 Femelle,Cont.P2
115.12 Femelle,Marche
116.20 Femelle,End.CP1
116.20 Femelle,Marche
117.52 Femelle,Contact
117.52 Femelle,Cont.P1
118.16 Femelle,End.CP1
118.16 Femelle,Nettoyag
118.16 Femelle,CL.P2
120.16 Femelle,End.CP1
121.56 Male,Parade
121.56 Male,Wing.Sci
121.76 Male,EndW.Sci
121.76 Male,Poursuit
122.40 Femelle,Immobile
122.80 Femelle,Marche
123.72 Male,Immobile
124.56 Femelle,Immobile
124.84 Male,Poursuit
124.96 Femelle,Marche
128.12 Femelle,Nettoyag
128.12 Femelle,CL.P3
128.16 Male,Parade
128.16 Male,Wing.Vib
128.68 Femelle,End.CP1
128.68 Femelle,Marche
129.64 Male,EndW.Vib
129.64 Male,Poursuit
130.52 Male,Parade
130.52 Male,Wing.Vib
131.76 Male,Curving
131.76 Male,Prob.Ext
132.88 Male,End.Curv
132.88 Male,End.PrEx
133.20 Male,EndW.Vib
133.20 Male,Poursuit
133.44 Male,Parade
133.44 Male,Wing.Vib
134.40 Femelle,Immobile
134.68 Male,EndW.Vib
134.68 Male,Poursuit
134.76 Femelle,Marche
135.72 Male,Parade
135.72 Male,Wing.Vib
136.64 Male,Curving
136.64 Male,Prob.Ext
137.40 Male,End.Curv
137.40 Male,End.PrEx
137.76 Male,Curving
137.76 Male,Prob.Ext
138.84 Femelle,Immobile
139.36 Femelle,Marche
139.72 Femelle,Nettoyag
139.72 Femelle,Cont.P1
139.76 Male,End.Curv
139.76 Male,End.PrEx
139.96 Femelle,End.CP1
139.96 Femelle,CL.P1
140.44 Male,EndW.Vib
140.44 Male,Tap.Abd
141.20 Femelle,End.CP1
141.20 Femelle,Cont.P1
141.80 Femelle,End.CP1
141.80 Femelle,Cont.P1
142.08 Male,End.T.Ab
142.08 Male,Poursuit
142.08 Femelle,End.CP1
142.08 Femelle,Marche
142.56 Male,Parade
142.56 Male,Wing.Vib
143.60 Femelle,Immobile
143.92 Femelle,Marche
144.24 Male,EndW.Vib
144.24 Male,Poursuit
144.48 Femelle,Parade
144.48 Femelle,Ovip.Ext,Faible
144.80 Femelle,End.OvEx
144.80 Femelle,Immobile
145.48 Femelle,Marche
145.76 Male,Immobile
145.76 Femelle,Nettoyag
145.76 Femelle,CL.P2
146.32 Male,Parade
146.32 Male,Wing.Vib
147.36 Male,Curving
147.36 Male,Prob.Ext
147.80 Femelle,End.CP1
147.80 Femelle,Marche
148.20 Femelle,Parade
148.20 Femelle,Ovip.Ext,Normal
153.64 Femelle,Immobile
149.28 Male,End.Curv
149.28 Male,End.PrEx
149.76 Male,EndW.Vib
149.76 Male,Poursuit
149.80 Femelle,End.OvEx
149.80 Femelle,Marche
150.12 Male,Parade
150.12 Male,Wing.Vib
150.48 Male,EndW.Vib
150.48 Male,Poursuit
150.88 Male,Parade
150.88 Male,Wing.Vib
151.08 Male,EndW.Vib
151.08 Male,Poursuit
152.04 Male,Immobile
153.40 Male,Poursuit
153.88 Femelle,Immobile
154.12 Femelle,Marche
154.96 Male,Parade
154.96 Male,Wing.Vib
155.96 Male,Curving
155.96 Male,Prob.Ext
156.32 Femelle,Immobile
157.20 Femelle,Marche
157.44 Male,End.Curv
157.44 Male,End.PrEx
157.44 Male,EndW.Vib
157.44 Male,Poursuit
159.24 Male,Parade
159.24 Male,Wing.Vib
159.88 Femelle,Immobile
160.20 Male,EndW.Vib
160.20 Male,Poursuit
160.64 Femelle,Marche
160.76 Male,Parade
160.76 Male,Wing.Vib
161.84 Femelle,Immobile
162.24 Femelle,Marche
162.60 Femelle,Nettoyag
162.60 Femelle,CL.P3
162.64 Male,Curving
162.64 Male,Prob.Ext
163.04 Male,Licking
163.04 Femelle,End.CP1
163.04 Femelle,Parade
163.04 Femelle,Ovip.Ext,Normal
163.16 Male,End.Lick
163.44 Male,End.PrEx
163.92 Femelle,End.OvEx
163.92 Femelle,Nettoyag
163.92 Femelle,CL.Abd.
163.96 Male,End.Curv
164.32 Male,EndW.Vib
164.32 Male,Immobile
164.44 Femelle,End.CP1
164.44 Femelle,CL.P3
164.84 Femelle,End.CP1
164.84 Femelle,Marche
165.32 Male,Poursuit
165.44 Male,Parade
165.44 Male,Wing.Vib
165.92 Femelle,Nettoyag
165.92 Femelle,CL.P1
167.00 Male,EndW.Vib
167.00 Male,Immobile
167.32 Femelle,End.CP1
167.32 Femelle,Marche
167.44 Male,Parade
167.44 Male,Wing.Vib
167.96 Male,EndW.Vib
167.96 Male,Poursuit
168.68 Male,Parade
168.68 Male,Wing.Vib
170.16 Male,EndW.Vib
170.16 Male,Poursuit
171.44 Male,Parade
171.44 Male,Tap.Abd
171.76 Male,End.T.Ab
171.76 Male,Wing.Flu
171.92 Male,EndW.Flu
171.92 Male,Wing.Vib
172.16 Male,EndW.Vib
172.16 Male,Poursuit
172.36 Male,Parade
172.36 Male,Wing.Vib
174.04 Male,EndW.Vib
174.04 Male,Poursuit
174.36 Male,Parade
174.36 Male,Wing.Vib
174.56 Male,EndW.Vib
174.56 Male,Poursuit
174.72 Male,Parade
174.72 Male,Wing.Vib
174.80 Femelle,Nettoyag
174.80 Femelle,CL.P1
175.80 Femelle,End.CP1
175.80 Femelle,Marche
175.96 Male,Curving
175.96 Male,Prob.Ext
176.68 Male,End.PrEx
176.68 Male,End.Curv
179.80 Male,EndW.Vib
179.80 Male,Poursuit
181.20 Male,Parade
181.20 Male,Wing.Vib
181.92 Male,Curving
181.92 Male,Prob.Ext
182.76 Male,End.Curv
182.76 Male,End.PrEx
183.84 Male,EndW.Vib
183.84 Male,Poursuit
184.48 Male,Parade
184.48 Male,Wing.Vib
185.72 Male,Curving
185.72 Male,Prob.Ext
187.04 Male,EndW.Vib
187.16 Male,End.Curv
187.16 Male,End.PrEx
187.16 Male,Poursuit
187.64 Male,Parade
187.64 Male,Wing.Vib
188.44 Femelle,Immobile
188.92 Male,EndW.Vib
188.92 Male,Poursuit
189.16 Male,Parade
189.16 Male,Wing.Vib
189.16 Femelle,Marche
189.48 Femelle,Nettoyag
189.48 Femelle,CL.P1
190.00 Male,EndW.Vib
190.00 Male,Immobile
190.92 Femelle,End.CP1
190.92 Femelle,Immobile
191.08 Male,Parade
191.08 Male,Wing.Vib
191.24 Femelle,Nettoyag
191.24 Femelle,CL.P2
191.40 Male,Nettoyag
191.40 Male,CL.P1
192.16 Male,EndW.Vib
192.44 Male,Wing.Sci
192.68 Male,EndW.Sci
192.96 Male,Wing.Vib
193.04 Male,End.CP1
193.04 Male,Parade
193.04 Male,Tap.Abd
194.24 Male,EndW.Vib
194.72 Male,Wing.Vib
195.92 Male,End.T.Ab
196.52 Femelle,End.CP1
196.52 Femelle,Marche
197.12 Male,Curving
197.12 Male,Prob.Ext
198.08 Femelle,Parade
198.08 Femelle,Ovip.Ext,Faible
198.56 Male,End.PrEx
198.84 Male,End.Curv
199.12 Male,EndW.Vib
199.12 Male,Poursuit
199.40 Male,Parade
199.40 Male,Wing.Vib
199.68 Femelle,End.OvEx
199.68 Femelle,Marche
200.52 Male,EndW.Vib
200.52 Male,Poursuit
204.04 Male,Parade
204.04 Male,Wing.Vib
205.12 Male,Curving
205.12 Male,Prob.Ext
206.52 Femelle,Contact
206.52 Femelle,Kick.P2
206.60 Male,End.Curv
206.60 Male,End.PrEx
206.60 Male,EndW.Vib
206.60 Male,Poursuit
208.28 Femelle,End.CP1
208.28 Femelle,Marche
208.64 Male,Parade
208.64 Male,Wing.Vib
208.72 Femelle,Contact
208.72 Femelle,Cont.P1
209.20 Femelle,End.CP1
209.20 Femelle,Marche
213.24 Male,EndW.Vib
213.24 Male,Marche
217.68 Femelle,Nettoyag
217.68 Femelle,CL.P1
218.68 Male,Parade
218.68 Male,Tap.Abd
218.92 Male,End.T.Ab
218.92 Male,Marche
219.52 Male,Nettoyag
219.52 Male,CL.P1
219.96 Femelle,End.CP1
219.96 Femelle,Cont.P1
220.16 Femelle,End.CP1
220.16 Femelle,Cont.P1
221.24 Male,End.CP1
221.24 Male,Marche
221.40 Male,Parade
221.40 Male,Tap.Abd
221.80 Male,End.T.Ab
221.80 Male,Marche
222.52 Femelle,End.CP1
222.52 Femelle,CL.P1
223.64 Femelle,End.CP1
223.64 Femelle,Marche
224.84 Male,Nettoyag
224.84 Male,CL.Abd.
225.48 Male,End.CP1
225.48 Male,Immobile
225.76 Male,Marche
227.52 Male,Parade
227.52 Male,Wing.Vib
230.16 Male,EndW.Vib
230.16 Male,Poursuit
231.44 Male,Parade
231.44 Male,Wing.Sci
231.52 Male,EndW.Sci
231.52 Male,Wing.Vib
232.36 Male,EndW.Vib
232.36 Male,Immobile
232.60 Male,Poursuit
234.28 Male,Parade
234.28 Male,Wing.Vib
235.32 Femelle,Contact
235.32 Femelle,Cont.P2
236.08 Femelle,End.CP1
236.08 Femelle,Nettoyag
236.08 Femelle,CL.Abd.
236.28 Femelle,End.CP1
236.28 Femelle,CL.P3
236.92 Femelle,End.CP1
236.92 Femelle,Parade
236.92 Femelle,Ovip.Ext,Normal
237.04 Male,Curving
237.04 Male,Prob.Ext
238.80 Male,Licking
238.84 Male,End.Lick
239.36 Male,EndW.Vib
239.36 Male,End.Curv
239.36 Male,End.PrEx
239.36 Male,Poursuit
239.40 Femelle,End.OvEx
239.40 Femelle,Marche
239.64 Male,Parade
239.64 Male,Wing.Vib
239.92 Male,EndW.Vib
239.92 Male,Poursuit
241.32 Male,Parade
241.32 Male,Wing.Vib
243.60 Femelle,Nettoyag
243.60 Femelle,CL.P2
244.56 Male,Curving
244.56 Male,Prob.Ext
245.20 Femelle,End.CP1
245.20 Femelle,Contact
245.20 Femelle,Kick.P3
245.32 Male,Licking
245.48 Male,End.Lick
245.48 Male,End.PrEx
245.48 Male,Tentativ
245.48 Male,EndW.Vib
252.44 Femelle,End.CP1
252.44 Femelle,Immobile
266.08 Male,Accouple,Femelle
266.08 Femelle,Accouple,Male
266.08 {end}
{notes}

## Sheet: ALxAL_25_Mating
CONFIG2.CNF
SS25
12-17-2008
01:50:48.760000
{media}
{indvar}
AL
AL
Male
Femelle intacte
{start}
0.00 Male,Marche
0.00 Femelle,Marche
2.04 Femelle,Immobile
2.76 Femelle,Marche
4.20 Femelle,Immobile
4.92 Femelle,Marche
6.16 Femelle,Immobile
6.72 Femelle,Marche
7.44 Male,Immobile
7.96 Male,Marche
9.00 Femelle,Contact
9.00 Femelle,Tap.P1
9.24 Femelle,End.CP1
9.24 Femelle,Marche
12.40 Femelle,Nettoyag
12.40 Femelle,CL.P1
13.16 Femelle,End.CP1
13.16 Femelle,Marche
13.28 Femelle,Nettoyag
13.28 Femelle,Cont.P1
13.64 Femelle,End.CP1
13.64 Femelle,Marche
15.96 Male,Parade
15.96 Male,Wing.Vib
18.52 Male,Prob.Ext
19.16 Male,End.PrEx
21.64 Male,Curving
21.64 Male,Prob.Ext
22.12 Male,End.PrEx
22.12 Male,End.Curv
22.24 Femelle,Immobile
22.72 Male,EndW.Vib
22.72 Male,Immobile
23.56 Femelle,Marche
23.84 Male,Parade
23.84 Male,Wing.Vib
24.56 Male,Curving
24.56 Male,Prob.Ext
24.96 Femelle,Parade
24.96 Femelle,Ovip.Ext,Intense
25.16 Male,Licking
25.32 Male,End.Lick
25.32 Male,EndW.Vib
26.56 Femelle,End.OvEx
26.56 Femelle,Marche
27.08 Male,End.PrEx
27.08 Male,End.Curv
27.08 Male,Poursuit
27.36 Male,Parade
27.36 Male,Wing.Vib
27.56 Femelle,Nettoyag
27.56 Femelle,CL.P2
29.36 Femelle,End.CP1
29.36 Femelle,Marche
30.44 Male,Curving
30.44 Male,Prob.Ext
31.08 Femelle,Parade
31.08 Femelle,Ovip.Ext,Faible
31.24 Male,EndW.Vib
31.48 Femelle,Immobile
31.84 Male,End.PrEx
31.84 Male,End.Curv
31.84 Male,Poursuit
32.36 Femelle,Marche
33.92 Femelle,Immobile
34.72 Femelle,Marche
36.04 Femelle,Immobile
36.48 Male,Immobile
36.52 Femelle,Marche
36.68 Femelle,Nettoyag
36.68 Femelle,CL.P1
37.88 Male,Parade
37.88 Male,Tap.Abd
38.32 Femelle,End.CP1
38.32 Femelle,Marche
38.60 Male,End.T.Ab
38.60 Male,Wing.Vib
38.80 Male,Curving
40.28 Male,Prob.Ext
40.72 Femelle,Parade
40.72 Femelle,Ovip.Ext,Normal
40.88 Male,Licking
41.40 Male,End.Lick
41.40 Male,End.PrEx
41.40 Male,EndW.Vib
41.40 Male,Tentativ
41.44 Femelle,Contact
41.44 Femelle,Kick.P3
41.52 Male,End.Curv
41.52 Male,Immobile
41.56 Femelle,End.CP1
41.56 Femelle,End.OvEx
41.56 Femelle,Marche
42.64 Male,Marche
42.88 Male,Parade
42.88 Male,Tap.Abd
43.08 Male,End.T.Ab
43.08 Male,Marche
43.76 Male,Poursuit
45.40 Femelle,Immobile
46.28 Femelle,Marche
50.28 Male,Parade
50.28 Male,Wing.Vib
50.84 Male,Tap.Abd
51.12 Male,End.T.Ab
51.64 Male,EndW.Vib
51.64 Male,Poursuit
52.16 Femelle,Nettoyag
52.16 Femelle,CL.P3
52.72 Femelle,End.CP1
52.72 Femelle,Marche
56.72 Male,Parade
56.72 Male,Wing.Vib
57.04 Male,EndW.Vib
57.04 Male,Poursuit
59.52 Male,Parade
59.52 Male,Tap.Abd
60.24 Male,End.T.Ab
60.24 Male,Poursuit
61.68 Femelle,Immobile
62.12 Femelle,Marche
64.48 Male,Parade
64.48 Male,Wing.Vib
65.32 Male,EndW.Vib
65.32 Male,Poursuit
65.76 Male,Parade
65.76 Male,Wing.Vib
66.00 Male,EndW.Vib
66.00 Male,Poursuit
67.16 Male,Parade
67.16 Male,Wing.Vib
68.20 Male,Curving
68.60 Male,Prob.Ext
69.08 Male,EndW.Vib
69.64 Male,End.PrEx
69.64 Male,End.Curv
69.64 Male,Poursuit
70.56 Male,Parade
70.56 Male,Wing.Vib
71.00 Femelle,Immobile
71.16 Male,EndW.Vib
71.16 Male,Poursuit
71.28 Femelle,Marche
71.32 Male,Parade
71.32 Male,Wing.Vib
72.36 Male,EndW.Vib
72.36 Male,Immobile
73.00 Male,Marche
73.52 Male,Parade
73.52 Male,Wing.Vib
73.76 Male,EndW.Vib
73.76 Male,Poursuit
75.36 Male,Parade
75.36 Male,Wing.Vib
75.36 Male,Curving
76.12 Male,EndW.Vib
76.12 Male,End.Curv
76.12 Male,Poursuit
78.00 Male,Parade
78.00 Male,Wing.Vib
78.84 Male,Curving
79.96 Male,EndW.Vib
79.96 Male,End.Curv
79.96 Male,Poursuit
80.60 Femelle,Immobile
81.08 Femelle,Marche
85.92 Femelle,Nettoyag
85.92 Femelle,CL.P2
86.28 Male,Parade
86.28 Male,Tap.Abd
87.28 Femelle,End.CP1
87.28 Femelle,Immobile
87.60 Male,End.T.Ab
87.60 Male,Poursuit
87.72 Male,Fuite,Proximit
87.92 Femelle,Marche
88.08 Male,Immobile
88.40 Femelle,Parade
88.40 Femelle,Wing.Flu
88.56 Femelle,EndW.Flu
88.56 Femelle,Marche
88.80 Male,Poursuit
88.92 Femelle,Nettoyag
88.92 Femelle,CL.P2
89.12 Male,Parade
89.12 Male,Tap.Abd
91.88 Male,End.T.Ab
91.88 Male,Wing.Vib
92.00 Femelle,End.CP1
92.00 Femelle,Wing.Flu
92.16 Femelle,EndW.Flu
92.16 Femelle,Marche
92.32 Male,Curving
92.60 Femelle,Parade
92.60 Femelle,Ovip.Ext,Normal
92.76 Male,Prob.Ext
93.08 Male,Licking
93.48 Femelle,Contact
93.48 Femelle,Kick.P3
93.52 Male,End.Lick
93.52 Male,End.PrEx
93.52 Male,Tentativ
93.80 Male,EndW.Vib
93.84 Femelle,End.CP1
93.84 Femelle,End.OvEx
93.84 Femelle,Marche
94.00 Male,End.Curv
94.00 Male,Parade
94.00 Male,Tap.Abd
94.00 Femelle,Nettoyag
94.00 Femelle,CL.P1
95.64 Femelle,End.CP1
95.64 Femelle,Cont.P1
96.00 Femelle,End.CP1
96.00 Femelle,Cont.P1
97.92 Femelle,End.CP1
97.92 Femelle,CL.P1
98.56 Male,Wing.Vib
98.64 Femelle,End.CP1
98.64 Femelle,CL.P2
99.72 Male,End.T.Ab
99.84 Male,Curving
99.84 Male,Prob.Ext
100.04 Femelle,End.CP1
100.04 Femelle,Marche
101.12 Male,End.PrEx
101.12 Male,End.Curv
101.12 Male,EndW.Vib
101.12 Male,Poursuit
103.68 Male,Parade
103.68 Male,Wing.Vib
103.92 Male,EndW.Vib
103.92 Male,Poursuit
106.64 Male,Parade
106.64 Male,Wing.Vib
108.12 Male,EndW.Vib
108.12 Male,Poursuit
109.56 Male,Parade
109.56 Male,Wing.Vib
110.00 Male,EndW.Vib
110.00 Male,Poursuit
111.28 Male,Parade
111.28 Male,Wing.Vib
111.76 Male,EndW.Vib
111.76 Male,Poursuit
114.76 Femelle,Immobile
115.36 Femelle,Marche
120.88 Male,Parade
120.88 Male,Wing.Vib
122.40 Male,EndW.Vib
122.40 Male,Poursuit
122.56 Male,Parade
122.56 Male,Wing.Vib
123.80 Male,EndW.Vib
123.80 Male,Poursuit
124.72 Male,Parade
124.72 Male,Wing.Vib
125.72 Male,EndW.Vib
125.72 Male,Poursuit
127.48 Male,Parade
127.48 Male,Wing.Vib
129.04 Male,EndW.Vib
129.04 Male,Poursuit
129.80 Male,Parade
129.80 Male,Wing.Vib
130.20 Male,EndW.Vib
130.20 Male,Poursuit
130.32 Femelle,Immobile
131.36 Femelle,Marche
131.88 Male,Parade
131.88 Male,Wing.Vib
132.76 Male,EndW.Vib
132.76 Male,Poursuit
133.32 Male,Parade
133.32 Male,Wing.Vib
134.32 Male,EndW.Vib
134.32 Male,Poursuit
134.68 Male,Parade
134.68 Male,Wing.Vib
136.32 Male,Curving
136.32 Male,Prob.Ext
137.12 Male,EndW.Vib
137.32 Male,End.Curv
137.32 Male,End.PrEx
137.32 Male,Poursuit
137.72 Male,Parade
137.72 Male,Wing.Vib
137.96 Male,EndW.Vib
137.96 Male,Poursuit
139.68 Male,Parade
139.68 Male,Wing.Vib
141.36 Male,EndW.Vib
141.36 Male,Poursuit
142.28 Male,Parade
142.28 Male,Wing.Vib
143.96 Male,Curving
143.96 Male,Prob.Ext
145.84 Male,End.Curv
145.84 Male,End.PrEx
145.84 Male,EndW.Vib
145.84 Male,Poursuit
146.16 Male,Parade
146.16 Male,Wing.Vib
146.36 Male,EndW.Vib
146.36 Male,Poursuit
147.76 Male,Parade
147.76 Male,Wing.Vib
148.12 Male,EndW.Vib
148.12 Male,Poursuit
148.28 Male,Parade
148.28 Male,Wing.Vib
148.60 Male,EndW.Vib
148.60 Male,Poursuit
149.40 Male,Parade
149.40 Male,Wing.Vib
149.72 Male,Curving
150.28 Male,Prob.Ext
151.04 Femelle,Nettoyag
151.04 Femelle,CL.Abd.
151.20 Male,Licking
151.28 Male,End.Lick
151.48 Male,EndW.Vib
151.48 Male,End.PrEx
152.16 Male,End.Curv
152.16 Male,Immobile
152.36 Femelle,End.CP1
152.36 Femelle,Marche
153.48 Femelle,Immobile
153.52 Male,Poursuit
153.96 Femelle,Marche
154.16 Male,Parade
154.16 Male,Wing.Vib
154.88 Femelle,Immobile
155.08 Male,EndW.Vib
155.08 Male,Poursuit
155.32 Femelle,Marche
156.60 Male,Parade
156.60 Male,Wing.Sci
156.88 Male,EndW.Sci
156.88 Male,Wing.Vib
157.36 Male,EndW.Vib
157.36 Male,Poursuit
158.08 Male,Parade
158.08 Male,Wing.Vib
158.88 Male,EndW.Vib
158.88 Male,Poursuit
159.40 Male,Parade
159.40 Male,Wing.Vib
159.68 Male,EndW.Vib
159.68 Male,Poursuit
160.44 Male,Parade
160.44 Male,Wing.Vib
161.40 Male,EndW.Vib
161.40 Male,Poursuit
162.24 Male,Parade
162.24 Male,Wing.Vib
162.88 Male,EndW.Vib
162.88 Male,Poursuit
163.64 Male,Immobile
164.00 Femelle,Immobile
164.88 Femelle,Marche
165.12 Male,Poursuit
165.36 Femelle,Nettoyag
165.36 Femelle,CL.P1
165.88 Male,Parade
165.88 Male,Tap.Abd
166.20 Male,End.T.Ab
166.20 Male,Poursuit
166.36 Male,Parade
166.36 Male,Wing.Vib
167.24 Male,Tap.Abd
167.24 Femelle,End.CP1
167.24 Femelle,Cont.P1
167.92 Male,EndW.Vib
169.44 Femelle,End.CP1
169.44 Femelle,CL.P1
170.84 Male,Wing.Vib
171.32 Femelle,End.CP1
171.32 Femelle,Cont.P1
172.64 Femelle,End.CP1
172.64 Femelle,CL.P2
173.52 Male,End.T.Ab
173.64 Male,Curving
173.64 Male,Prob.Ext
174.12 Femelle,End.CP1
174.12 Femelle,Marche
174.88 Male,EndW.Vib
174.88 Male,End.Curv
174.88 Male,End.PrEx
174.88 Male,Poursuit
175.56 Male,Parade
175.56 Male,Wing.Vib
175.84 Male,EndW.Vib
175.84 Male,Poursuit
176.52 Male,Parade
176.52 Male,Wing.Vib
177.84 Male,EndW.Vib
177.84 Male,Poursuit
181.40 Male,Parade
181.40 Male,Wing.Vib
182.48 Male,EndW.Vib
182.48 Male,Poursuit
182.68 Male,Parade
182.68 Male,Wing.Vib
183.48 Male,EndW.Vib
183.48 Male,Poursuit
183.64 Male,Parade
183.64 Male,Wing.Vib
183.80 Male,EndW.Vib
183.80 Male,Tap.Abd
183.96 Male,End.T.Ab
183.96 Male,Wing.Vib
184.32 Male,EndW.Vib
184.32 Male,Poursuit
184.44 Male,Parade
184.44 Male,Wing.Vib
184.92 Male,Curving
185.08 Male,Prob.Ext
186.44 Male,End.PrEx
186.44 Male,End.Curv
186.44 Male,EndW.Vib
186.44 Male,Poursuit
186.72 Male,Immobile
187.24 Femelle,Immobile
187.92 Femelle,Marche
188.36 Male,Poursuit
189.16 Male,Parade
189.16 Male,Wing.Vib
191.44 Femelle,Immobile
191.76 Femelle,Marche
192.72 Male,EndW.Vib
192.72 Male,Poursuit
193.72 Male,Parade
193.72 Male,Wing.Vib
193.92 Male,EndW.Vib
193.92 Male,Poursuit
194.08 Male,Parade
194.08 Male,Wing.Vib
194.88 Male,EndW.Vib
194.88 Male,Poursuit
196.48 Male,Parade
196.48 Male,Wing.Vib
197.40 Male,Curving
197.40 Male,Prob.Ext
198.08 Male,End.Curv
198.08 Male,End.PrEx
198.08 Male,EndW.Vib
198.08 Male,Poursuit
198.24 Male,Parade
198.24 Male,Wing.Vib
198.96 Femelle,Nettoyag
198.96 Femelle,CL.Abd.
199.16 Femelle,End.CP1
199.16 Femelle,CL.Ailes
199.40 Male,EndW.Vib
199.40 Male,Poursuit
203.84 Male,Parade
203.84 Male,Wing.Vib
203.96 Femelle,End.CP1
203.96 Femelle,CL.P3
205.64 Male,Curving
205.64 Male,Prob.Ext
206.16 Male,Licking
206.16 Femelle,End.CP1
206.16 Femelle,Contact
206.16 Femelle,Kick.P3
206.40 Male,End.Lick
206.56 Femelle,End.CP1
206.56 Femelle,Marche
206.76 Male,End.PrEx
206.76 Male,End.Curv
206.76 Male,EndW.Vib
206.76 Male,Poursuit
206.76 Femelle,Nettoyag
206.76 Femelle,CL.Abd.
207.08 Male,Parade
207.08 Male,Tap.Abd
207.52 Femelle,End.CP1
207.52 Femelle,CL.P3
208.16 Femelle,End.CP1
208.16 Femelle,CL.Abd.
208.68 Male,Wing.Vib
209.04 Femelle,End.CP1
209.04 Femelle,CL.P3
209.92 Male,End.T.Ab
210.28 Male,Curving
210.36 Femelle,End.CP1
210.36 Femelle,Immobile
210.40 Femelle,Parade
210.40 Femelle,Wing.Flu
210.64 Femelle,EndW.Flu
210.64 Femelle,Marche
210.80 Male,Prob.Ext
211.32 Male,End.PrEx
211.32 Male,EndW.Vib
211.68 Male,End.Curv
211.68 Male,Poursuit
212.36 Male,Parade
212.36 Male,Wing.Vib
214.08 Male,EndW.Vib
214.08 Male,Poursuit
214.32 Male,Parade
214.32 Male,Wing.Vib
215.32 Male,EndW.Vib
215.32 Male,Poursuit
216.32 Male,Parade
216.32 Male,Wing.Vib
218.12 Male,EndW.Vib
218.12 Male,Poursuit
219.04 Male,Parade
219.04 Male,Wing.Vib
219.68 Male,EndW.Vib
219.68 Male,Poursuit
220.48 Male,Parade
220.48 Male,Wing.Vib
222.56 Male,Curving
222.56 Male,Prob.Ext
223.60 Male,End.PrEx
223.60 Male,End.Curv
223.64 Femelle,Immobile
223.96 Male,EndW.Vib
223.96 Male,Poursuit
224.24 Femelle,Marche
224.68 Male,Parade
224.68 Male,Wing.Vib
227.00 Male,EndW.Vib
227.00 Male,Poursuit
227.20 Male,Parade
227.20 Male,Wing.Vib
230.12 Male,EndW.Vib
230.12 Male,Poursuit
230.92 Male,Parade
230.92 Male,Wing.Vib
231.12 Male,EndW.Vib
231.12 Male,Poursuit
231.84 Male,Parade
231.84 Male,Wing.Vib
233.36 Male,EndW.Vib
233.36 Male,Poursuit
234.04 Male,Parade
234.04 Male,Wing.Vib
234.16 Male,EndW.Vib
234.16 Male,Poursuit
234.32 Male,Parade
234.32 Male,Wing.Vib
235.12 Male,Curving
235.12 Male,Prob.Ext
236.08 Male,End.PrEx
236.08 Male,End.Curv
236.36 Male,EndW.Vib
236.36 Male,Poursuit
239.12 Male,Parade
239.12 Male,Tap.Abd
239.80 Male,Wing.Vib
239.96 Male,End.T.Ab
242.32 Male,Tap.Abd
242.64 Male,EndW.Vib
242.96 Male,End.T.Ab
242.96 Male,Poursuit
243.96 Male,Parade
243.96 Male,Wing.Vib
244.12 Male,EndW.Vib
244.12 Male,Poursuit
245.04 Male,Parade
245.04 Male,Wing.Vib
246.80 Femelle,Parade
246.80 Femelle,Tap.Abd
247.48 Male,EndW.Vib
247.48 Male,Parade
247.48 Male,Tap.Abd
249.16 Male,Wing.Flu
249.52 Femelle,End.T.Ab
249.52 Femelle,Immobile
249.76 Male,EndW.Flu
249.76 Male,Wing.Vib
250.76 Male,End.T.Ab
251.40 Male,Curving
251.40 Male,Prob.Ext
251.52 Femelle,Parade
251.52 Femelle,Ovip.Ext,Normal
251.64 Male,Licking
252.00 Male,End.Lick
252.00 Male,End.PrEx
252.00 Male,Tentativ
252.60 Femelle,Contact
252.60 Femelle,Kick.P3
252.80 Male,EndW.Vib
252.80 Male,End.Curv
254.96 Femelle,End.CP1
254.96 Femelle,Immobile
261.56 Male,Accouple,Femelle
261.56 Femelle,Accouple,Male
262.12 {end}
{notes}

## Sheet: ALxAL_05_No_Mating
CONFIG2.CNF
SS5
01-18-2007
01:24:25.760000
{media}
{indvar}
AL
AL
Male
Femelle intacte
{start}
0.00 Male,Marche
0.00 Femelle,Marche
1.00 Male,Immobile
1.48 Male,Poursuit
1.92 Male,Immobile
2.04 Male,Poursuit
2.44 Male,Immobile
2.44 Femelle,Immobile
2.84 Femelle,Marche
3.12 Male,Poursuit
3.20 Male,Immobile
3.56 Male,Poursuit
3.84 Femelle,Immobile
4.00 Male,Immobile
4.04 Femelle,Marche
4.12 Male,Parade
4.12 Male,Wing.Vib
4.72 Femelle,Parade
4.72 Femelle,Wing.Vib
4.92 Male,Contact
4.92 Male,Cont.P1
5.00 Male,EndW.Vib
5.00 Male,Poursuit
5.08 Femelle,EndW.Sci
5.08 Femelle,Immobile
5.12 Male,End.CP1
5.28 Male,Parade
5.28 Male,Tap.Abd
5.32 Male,Parade
5.40 Male,End.T.Ab
5.56 Femelle,Marche
5.76 Male,Fuite,Contact
6.08 Femelle,Immobile
6.12 Femelle,Marche
6.88 Femelle,Immobile
7.16 Male,Immobile
7.16 Femelle,Marche
7.28 Male,Poursuit
7.40 Femelle,Immobile
7.44 Male,Parade
7.44 Male,Wing.Vib
7.64 Femelle,Parade
7.64 Femelle,Ovip.Ext,Normal
7.76 Male,Contact
7.76 Male,Cont.P1
7.80 Male,End.CP1
7.84 Male,Curving
7.96 Male,Prob.Ext
8.16 Male,Licking
8.28 Male,End.Lick
8.32 Male,Tentativ
8.32 Male,EndW.Vib
8.32 Male,End.PrEx
8.36 Femelle,End.OvEx
8.36 Femelle,Immobile
8.48 Male,Parade
8.72 Femelle,Marche
9.36 Male,End.Curv
9.36 Male,Poursuit
9.64 Male,Immobile
9.84 Male,Poursuit
9.96 Male,Immobile
10.08 Male,Marche
10.08 Male,Poursuit
10.56 Male,Parade
10.56 Male,Wing.Vib
11.44 Male,EndW.Vib
11.44 Male,Poursuit
11.64 Male,Parade
11.64 Male,Wing.Sci
11.84 Male,EndW.Sci
11.84 Male,Wing.Vib
12.40 Male,EndW.Vib
12.40 Male,Poursuit
12.96 Male,Immobile
13.08 Male,Poursuit
13.48 Male,Immobile
13.60 Male,Poursuit
13.72 Male,Immobile
14.12 Male,Poursuit
14.56 Male,Immobile
14.92 Femelle,Immobile
15.36 Femelle,Marche
15.44 Femelle,Immobile
15.60 Femelle,Marche
15.72 Male,Poursuit
16.08 Femelle,Immobile
16.20 Male,Parade
16.20 Male,Tap.Abd
16.24 Femelle,Marche
16.32 Male,Poursuit
16.64 Femelle,Immobile
16.68 Male,Immobile
16.92 Femelle,Marche
17.12 Male,Poursuit
17.16 Male,Parade
17.16 Male,Wing.Vib
18.08 Male,Prob.Ext
18.20 Male,Curving
18.36 Femelle,Immobile
18.40 Male,End.PrEx
18.44 Male,Tentativ
18.56 Femelle,Contact
18.56 Femelle,Kick.P3
18.72 Male,EndW.Vib
18.76 Femelle,End.CP1
18.80 Femelle,Nettoyag
18.80 Femelle,CL.P3
18.96 Femelle,Immobile
19.16 Femelle,Marche
19.44 Male,End.Curv
19.44 Male,Poursuit
20.20 Male,Immobile
20.36 Male,Poursuit
20.76 Male,Parade
20.76 Male,Wing.Vib
20.88 Male,Tap.Abd
20.88 Femelle,Immobile
21.16 Femelle,Marche
21.28 Male,End.T.Ab
21.68 Male,Prob.Ext
21.68 Male,Curving
22.52 Male,Licking
22.68 Male,End.Lick
22.88 Male,End.PrEx
23.04 Male,End.Curv
23.04 Male,EndW.Vib
23.04 Male,Poursuit
23.24 Male,Immobile
23.52 Male,Poursuit
24.20 Male,Immobile
24.52 Male,Poursuit
24.60 Male,Parade
24.60 Male,Wing.Vib
25.96 Male,EndW.Vib
25.96 Male,Poursuit
26.88 Male,Parade
26.88 Male,Wing.Vib
27.40 Male,EndW.Vib
27.40 Male,Poursuit
28.40 Male,Parade
28.40 Male,Wing.Vib
28.72 Femelle,Nettoyag
28.72 Femelle,CL.P3
29.12 Femelle,End.CP1
29.12 Femelle,Marche
29.36 Male,Curving
29.36 Male,Prob.Ext
29.60 Male,Licking
29.72 Male,End.Curv
29.72 Male,End.Lick
29.72 Male,End.PrEx
29.72 Male,EndW.Vib
29.72 Male,Tentativ
30.00 Femelle,Immobile
30.28 Femelle,Marche
30.36 Male,Parade
30.52 Male,End.Curv
30.68 Male,Poursuit
30.72 Male,Immobile
31.44 Male,Poursuit
32.16 Femelle,Immobile
32.28 Femelle,Marche
32.60 Male,Immobile
32.68 Male,Poursuit
33.68 Male,Parade
33.68 Male,Wing.Ext
33.92 Male,EndW.Ext
33.92 Male,Poursuit
34.08 Male,Parade
34.08 Male,Tap.Abd
34.24 Male,End.T.Ab
34.24 Male,Poursuit
34.48 Male,Parade
34.48 Male,Tap.Abd
34.64 Male,End.T.Ab
34.64 Male,Poursuit
34.80 Male,Immobile
34.92 Male,Poursuit
36.08 Male,Immobile
36.08 Male,Parade
36.08 Male,Tap.Abd
36.28 Male,End.T.Ab
36.28 Male,Poursuit
36.56 Male,Immobile
36.72 Male,Poursuit
36.80 Male,Parade
36.80 Male,Tap.Abd
36.88 Male,End.T.Ab
36.92 Male,Poursuit
37.04 Male,Immobile
37.12 Male,Poursuit
37.36 Male,Immobile
37.64 Male,Poursuit
37.72 Male,Parade
37.72 Male,Wing.Vib
38.40 Male,Curving
38.52 Male,Prob.Ext
38.76 Male,Licking
38.80 Male,End.Lick
38.88 Male,End.PrEx
38.92 Femelle,Immobile
38.96 Male,EndW.Vib
39.20 Femelle,Marche
39.28 Male,End.Curv
39.28 Male,Poursuit
40.36 Male,Parade
40.36 Male,Wing.Vib
40.40 Femelle,Immobile
40.48 Male,Tap.Abd
40.52 Femelle,Marche
40.56 Male,End.T.Ab
40.64 Male,EndW.Vib
40.64 Male,Poursuit
41.20 Femelle,Immobile
41.24 Male,Parade
41.24 Male,Wing.Ext
41.44 Femelle,Marche
41.68 Male,EndW.Ext
41.68 Male,Poursuit
42.24 Male,Parade
42.24 Male,Wing.Vib
43.16 Male,EndW.Vib
43.16 Male,Poursuit
44.00 Male,Parade
44.00 Male,Wing.Vib
44.96 Male,EndW.Vib
44.96 Male,Poursuit
45.32 Male,Parade
45.32 Male,Wing.Vib
45.64 Male,Prob.Ext
45.76 Male,Curving
45.84 Male,Licking
45.96 Male,End.Lick
46.28 Male,End.Curv
46.28 Male,End.PrEx
46.48 Femelle,Immobile
46.80 Femelle,Marche
46.92 Male,EndW.Vib
47.08 Male,Poursuit
47.80 Male,Parade
47.80 Male,Wing.Ext
47.80 Femelle,Immobile
47.96 Femelle,Marche
48.00 Male,EndW.Ext
48.00 Male,Poursuit
48.36 Male,Parade
48.36 Male,Wing.Vib
50.32 Male,Curving
50.32 Femelle,Immobile
50.40 Male,Prob.Ext
50.56 Femelle,Marche
51.40 Male,End.Curv
51.40 Male,End.PrEx
51.64 Male,EndW.Vib
51.64 Male,Poursuit
52.52 Male,Parade
52.52 Male,Wing.Vib
52.92 Male,EndW.Ext
52.92 Male,Poursuit
53.92 Male,Immobile
55.12 Male,Poursuit
55.68 Male,Parade
55.68 Male,Wing.Ext
55.92 Male,EndW.Ext
55.92 Male,Immobile
56.52 Male,Poursuit
56.64 Male,Parade
56.64 Male,Wing.Vib
57.16 Male,EndW.Vib
57.16 Male,Poursuit
57.16 Male,Parade
57.16 Male,Wing.Vib
58.84 Male,EndW.Vib
58.88 Male,Immobile
59.88 Male,Parade
59.88 Male,Wing.Vib
60.48 Male,Curving
60.92 Male,Prob.Ext
61.44 Male,End.Curv
61.44 Male,End.PrEx
61.88 Femelle,Immobile
62.36 Femelle,Marche
62.40 Male,EndW.Vib
62.40 Male,Immobile
62.80 Male,Poursuit
63.88 Male,Parade
63.88 Male,Tap.Abd
64.00 Male,End.T.Ab
64.00 Male,Poursuit
64.16 Male,Immobile
65.48 Male,Parade
65.48 Male,Wing.Ext
65.92 Male,EndW.Ext
65.92 Male,Poursuit
66.04 Male,Parade
66.04 Male,Wing.Vib
66.96 Male,Curving
67.44 Male,Prob.Ext
67.64 Femelle,Immobile
68.24 Femelle,Marche
68.48 Femelle,Nettoyag
68.48 Femelle,CL.P1
68.52 Male,End.PrEx
68.52 Male,End.Curv
68.72 Femelle,End.CP1
68.72 Femelle,Marche
69.56 Male,EndW.Vib
69.56 Male,Immobile
69.68 Femelle,Nettoyag
69.68 Femelle,CL.P1
70.28 Femelle,End.CP1
70.28 Femelle,Marche
70.36 Male,Poursuit
71.40 Male,Parade
71.40 Male,Tap.Abd
71.52 Male,End.T.Ab
71.52 Male,Poursuit
71.68 Male,Parade
71.68 Male,Tap.Abd
71.84 Male,End.T.Ab
71.84 Male,Poursuit
71.88 Male,Parade
71.88 Male,Wing.Ext
72.56 Male,EndW.Ext
72.56 Male,Wing.Vib
73.12 Male,EndW.Vib
73.12 Male,Poursuit
73.68 Male,Parade
73.68 Male,Wing.Vib
74.40 Femelle,Immobile
74.56 Male,EndW.Vib
74.56 Male,Tap.Abd
74.72 Femelle,Marche
74.76 Male,End.T.Ab
74.76 Male,Poursuit
76.24 Femelle,Immobile
76.32 Male,Immobile
76.52 Femelle,Marche
76.56 Male,Poursuit
76.68 Male,Parade
76.68 Male,Wing.Vib
77.64 Male,EndW.Vib
77.64 Male,Poursuit
78.00 Male,Parade
78.00 Male,Wing.Vib
78.76 Male,Curving
78.80 Male,Prob.Ext
78.88 Male,Licking
79.08 Male,End.Lick
79.12 Male,EndW.Vib
79.28 Male,End.PrEx
79.36 Male,End.Curv
79.36 Male,Poursuit
80.12 Male,Parade
80.12 Male,Wing.Vib
81.04 Male,Immobile
81.52 Male,Parade
81.52 Male,Tap.Abd
81.56 Femelle,Nettoyag
81.56 Femelle,CL.Abd.
81.72 Male,End.T.Ab
81.72 Male,Poursuit
82.00 Male,Immobile
82.04 Femelle,End.CP1
82.04 Femelle,CL.P3
82.32 Male,Poursuit
82.56 Male,Immobile
82.88 Femelle,End.CP1
82.92 Femelle,Marche
83.08 Male,Poursuit
83.20 Male,Parade
83.20 Male,Wing.Vib
85.36 Male,EndW.Vib
85.36 Male,Poursuit
85.64 Male,Parade
85.64 Male,Wing.Ext
85.88 Male,EndW.Ext
85.88 Male,Poursuit
86.40 Male,Parade
86.40 Male,Wing.Vib
89.88 Male,Tap.Abd
89.96 Male,End.T.Ab
90.28 Male,EndW.Vib
90.28 Male,Poursuit
90.36 Male,Parade
90.36 Male,Wing.Vib
91.04 Male,EndW.Vib
91.04 Male,Poursuit
91.44 Male,Parade
91.44 Male,Tap.Abd
91.56 Male,End.T.Ab
91.56 Male,Poursuit
91.60 Male,Parade
91.60 Male,Wing.Vib
93.72 Male,EndW.Vib
93.72 Male,Poursuit
93.88 Male,Parade
93.88 Male,Wing.Ext
94.08 Male,EndW.Ext
94.08 Male,Poursuit
94.36 Male,Parade
94.36 Male,Wing.Vib
94.36 Femelle,Immobile
94.72 Femelle,Marche
94.80 Male,EndW.Vib
94.80 Male,Immobile
95.80 Male,Parade
95.80 Male,Wing.Vib
96.80 Femelle,Immobile
97.00 Male,EndW.Vib
97.00 Male,Poursuit
97.12 Femelle,Marche
97.96 Male,Parade
97.96 Male,Wing.Vib
98.76 Male,Curving
99.40 Male,End.Curv
99.44 Male,EndW.Vib
99.44 Male,Poursuit
99.72 Male,Nettoyag
99.72 Male,CL.Tete
99.88 Male,End.CP1
99.88 Male,Immobile
100.56 Male,Poursuit
100.72 Male,Nettoyag
100.72 Male,CL.P1
101.56 Male,End.CP1
101.56 Male,Immobile
101.56 Femelle,Immobile
101.56 Femelle,Nettoyag
101.60 Femelle,CL.P1
101.96 Male,Parade
101.96 Male,Tap.Abd
102.20 Femelle,End.CP1
102.20 Femelle,Marche
102.28 Femelle,Immobile
102.60 Femelle,Marche
102.64 Male,End.T.Ab
102.64 Male,Poursuit
103.28 Male,Parade
103.28 Male,Wing.Vib
104.36 Male,EndW.Vib
104.40 Male,Poursuit
104.64 Male,Parade
104.64 Male,Wing.Sci
104.72 Male,EndW.Sci
104.72 Male,Wing.Vib
105.08 Male,EndW.Ext
105.08 Male,Poursuit
105.28 Male,Parade
105.28 Male,Wing.Ext
105.48 Male,EndW.Ext
105.48 Male,Poursuit
105.52 Male,Parade
105.56 Male,Wing.Ext
107.44 Male,EndW.Ext
108.20 Male,EndW.Ext
108.20 Male,Poursuit
108.56 Male,Parade
108.56 Male,Wing.Vib
109.28 Male,EndW.Vib
109.28 Male,Poursuit
109.56 Male,Parade
109.56 Male,Wing.Vib
110.96 Male,EndW.Vib
110.96 Male,Poursuit
111.48 Male,Immobile
111.48 Femelle,Immobile
111.84 Femelle,Marche
112.44 Male,Poursuit
112.60 Male,Parade
112.60 Male,Wing.Vib
113.32 Male,Tap.Abd
113.48 Male,End.T.Ab
113.64 Male,Curving
113.80 Male,Prob.Ext
114.28 Male,End.PrEx
114.28 Male,End.Curv
114.88 Male,Tap.Abd
114.96 Male,EndW.Vib
115.00 Male,End.T.Ab
115.00 Male,Poursuit
115.04 Male,Parade
115.16 Male,Tap.Abd
115.36 Male,End.T.Ab
115.36 Male,Immobile
115.72 Male,Poursuit
116.12 Male,Parade
116.12 Male,Wing.Sci
116.40 Male,EndW.Sci
116.40 Male,Poursuit
116.56 Male,Parade
116.56 Male,Wing.Vib
116.64 Male,Prob.Ext
116.72 Male,Curving
117.92 Male,End.Curv
117.92 Male,End.PrEx
118.44 Male,EndW.Vib
118.44 Male,Poursuit
118.64 Male,Immobile
118.92 Femelle,Immobile
119.08 Male,Parade
119.08 Male,Tap.Abd
119.28 Male,End.T.Ab
119.28 Male,Poursuit
119.48 Femelle,Marche
120.44 Male,Immobile
121.32 Male,Poursuit
121.52 Male,Parade
121.52 Male,Wing.Ext
122.00 Male,EndW.Ext
122.00 Male,Poursuit
122.00 Male,Parade
122.00 Male,Wing.Ext
122.28 Femelle,Immobile
122.36 Male,EndW.Ext
122.36 Male,Wing.Vib
122.60 Femelle,Marche
122.80 Male,EndW.Vib
122.80 Male,Immobile
123.00 Male,Poursuit
123.24 Male,Parade
123.24 Male,Wing.Sci
123.40 Male,EndW.Sci
123.40 Male,Poursuit
124.20 Male,Parade
124.20 Male,Wing.Vib
124.44 Male,EndW.Vib
124.44 Male,Poursuit
124.68 Male,Parade
124.68 Male,Wing.Vib
125.88 Male,EndW.Vib
125.88 Male,Poursuit
126.56 Male,Immobile
126.72 Male,Poursuit
127.00 Male,Parade
127.00 Male,Wing.Vib
130.80 Femelle,Nettoyag
130.80 Femelle,CL.P3
131.20 Femelle,End.CP1
131.20 Femelle,Immobile
131.28 Femelle,Marche
131.44 Femelle,Immobile
131.60 Femelle,Marche
131.96 Male,EndW.Vib
131.96 Male,Poursuit
132.08 Male,Parade
132.08 Male,Tap.Abd
132.24 Male,End.T.Ab
132.24 Male,Poursuit
132.36 Male,Parade
132.36 Male,Tap.Abd
132.52 Male,End.T.Ab
132.52 Male,Poursuit
132.68 Male,Parade
132.68 Male,Tap.Abd
132.84 Male,End.T.Ab
132.84 Male,Poursuit
132.88 Male,Parade
132.88 Male,Wing.Vib
133.44 Male,Curving
133.44 Male,Prob.Ext
134.20 Male,Licking
134.28 Male,End.Lick
134.44 Male,End.PrEx
134.56 Male,Prob.Ext
135.24 Male,Licking
135.32 Male,End.Lick
135.56 Male,EndW.Vib
135.72 Femelle,Nettoyag
135.72 Femelle,CL.P1
135.80 Male,End.PrEx
135.80 Male,End.Curv
135.80 Male,Poursuit
135.84 Male,Immobile
136.04 Male,Parade
136.04 Male,Wing.Ext
136.80 Femelle,End.CP1
136.80 Femelle,Marche
136.96 Male,EndW.Ext
136.96 Male,Poursuit
137.24 Male,Immobile
137.24 Femelle,Nettoyag
137.24 Femelle,CL.Abd.
139.08 Femelle,End.CP1
139.08 Femelle,Marche
139.28 Male,Poursuit
139.32 Male,Parade
139.32 Male,Wing.Vib
141.32 Male,Curving
141.72 Male,Prob.Ext
142.32 Male,End.PrEx
142.64 Male,End.Curv
142.64 Male,EndW.Vib
142.64 Male,Immobile
143.12 Male,Poursuit
143.52 Male,Parade
143.52 Male,Wing.Sci
143.76 Male,EndW.Sci
143.76 Male,Poursuit
143.96 Male,Parade
143.96 Male,Tap.Abd
144.12 Male,End.T.Ab
144.12 Male,Poursuit
144.28 Male,Parade
144.28 Male,Wing.Vib
146.24 Male,EndW.Vib
146.24 Male,Poursuit
146.32 Femelle,Immobile
146.48 Male,Nettoyag
146.48 Male,CL.P1
146.64 Femelle,Marche
146.76 Male,End.CP1
146.84 Male,Parade
146.84 Male,Wing.Sci
147.04 Male,EndW.Sci
147.04 Male,Poursuit
147.76 Male,Immobile
147.96 Male,Parade
147.96 Male,Wing.Vib
148.80 Male,Curving
149.04 Femelle,Immobile
149.28 Femelle,Marche
149.68 Male,End.Curv
149.68 Male,EndW.Vib
149.72 Male,Tap.Abd
149.88 Male,End.T.Ab
149.88 Male,Poursuit
150.12 Male,Parade
150.12 Male,Wing.Vib
150.84 Male,Prob.Ext
150.92 Male,Curving
151.36 Femelle,Parade
151.40 Femelle,Kick.P3
151.56 Male,End.PrEx
151.56 Male,EndW.Vib
151.60 Femelle,End.CP1
151.60 Femelle,Immobile
151.76 Male,End.Curv
151.76 Male,Immobile
151.88 Femelle,Marche
152.08 Male,Poursuit
152.20 Male,Immobile
152.52 Male,Poursuit
152.96 Male,Parade
152.96 Male,Wing.Vib
153.72 Male,Prob.Ext
153.72 Male,Curving
154.32 Male,End.PrEx
154.44 Male,Prob.Ext
154.76 Male,End.Curv
154.76 Male,EndW.Vib
155.32 Male,End.PrEx
155.32 Male,Immobile
155.56 Male,Parade
155.56 Male,Wing.Vib
157.04 Male,EndW.Vib
157.16 Femelle,Nettoyag
157.16 Femelle,CL.P3
157.28 Femelle,End.CP1
157.28 Femelle,Marche
157.92 Male,EndW.Vib
157.92 Male,Poursuit
158.04 Male,Parade
158.04 Male,Wing.Sci
158.16 Male,EndW.Sci
158.16 Male,Poursuit
158.60 Male,Immobile
158.80 Male,Poursuit
159.64 Male,Parade
159.64 Male,Wing.Sci
159.92 Male,EndW.Sci
159.92 Male,Poursuit
160.12 Male,Parade
160.12 Male,Wing.Sci
160.88 Male,EndW.Sci
160.88 Male,Poursuit
160.96 Male,Immobile
161.04 Male,Poursuit
161.08 Male,Parade
161.08 Male,Wing.Sci
161.08 Male,Wing.Vib
161.64 Femelle,Immobile
161.88 Male,Poursuit
162.00 Femelle,Marche
162.48 Male,Parade
162.48 Male,Wing.Vib
162.92 Male,EndW.Vib
162.92 Male,Poursuit
164.00 Male,Nettoyag
164.00 Male,CL.P3
164.28 Male,End.CP1
164.28 Male,Poursuit
164.36 Male,Parade
164.36 Male,Wing.Vib
164.56 Male,EndW.Vib
164.56 Male,Poursuit
164.72 Male,Parade
164.72 Male,Wing.Vib
165.20 Femelle,Immobile
165.40 Male,Curving
165.40 Femelle,Marche
165.48 Male,Prob.Ext
165.88 Male,End.PrEx
165.88 Male,End.Curv
166.04 Male,Prob.Ext
166.04 Femelle,Immobile
166.24 Femelle,Marche
166.40 Male,End.PrEx
166.56 Male,EndW.Vib
166.56 Male,Poursuit
167.28 Male,Immobile
167.48 Male,Poursuit
167.68 Male,Immobile
167.96 Male,Poursuit
168.40 Male,Parade
168.40 Male,Wing.Vib
168.88 Male,Curving
168.88 Male,Prob.Ext
169.36 Male,End.PrEx
169.40 Male,End.Curv
169.84 Male,Curving
169.84 Male,Prob.Ext
170.12 Male,EndW.Vib
170.12 Male,End.PrEx
170.12 Male,End.Curv
170.12 Male,Poursuit
170.84 Male,Parade
170.84 Male,Wing.Vib
172.32 Male,EndW.Vib
172.32 Male,Poursuit
172.64 Male,Parade
172.64 Male,Wing.Vib
173.92 Male,Curving
173.92 Male,Prob.Ext
174.24 Male,End.PrEx
174.28 Male,EndW.Vib
174.64 Male,End.Curv
174.68 Male,Nettoyag
174.68 Male,Cont.P1
175.16 Male,End.CP1
175.16 Male,Poursuit
175.44 Male,Parade
175.44 Male,Tap.Abd
175.52 Male,End.T.Ab
175.52 Male,Poursuit
177.04 Male,Parade
177.04 Male,Tap.Abd
177.28 Male,End.T.Ab
177.28 Male,Marche
177.76 Male,Nettoyag
177.76 Male,Cont.P1
178.12 Male,End.CP1
178.12 Male,CL.P1
178.40 Male,End.CP1
178.40 Male,Poursuit
178.40 Male,Parade
178.40 Male,Wing.Ext
178.84 Male,Tap.Abd
178.96 Male,End.T.Ab
178.96 Male,EndW.Ext
178.96 Male,Wing.Vib
180.56 Male,Curving
180.60 Male,Prob.Ext
181.24 Male,End.PrEx
182.00 Male,EndW.Vib
182.04 Male,End.Curv
182.08 Male,Poursuit
182.52 Male,Parade
182.52 Male,Tap.Abd
182.64 Male,End.T.Ab
182.64 Male,Poursuit
182.88 Male,Parade
182.88 Male,Tap.Abd
183.00 Male,End.T.Ab
183.00 Male,Poursuit
183.20 Male,Parade
183.20 Male,Tap.Abd
183.28 Male,End.T.Ab
183.28 Male,Wing.Vib
184.12 Male,EndW.Vib
184.12 Male,Poursuit
184.68 Male,Parade
184.72 Male,Wing.Vib
184.88 Femelle,Nettoyag
184.88 Femelle,CL.P1
185.24 Femelle,End.CP1
185.24 Femelle,Marche
186.32 Male,Poursuit
186.32 Male,EndW.Vib
186.44 Male,Poursuit
186.56 Male,Parade
186.56 Male,Wing.Vib
186.68 Male,EndW.Vib
186.68 Male,Poursuit
186.88 Male,Parade
186.88 Male,Wing.Vib
187.60 Male,Curving
187.72 Male,Prob.Ext
188.04 Male,End.PrEx
188.08 Male,End.Curv
188.48 Male,EndW.Vib
188.48 Male,Tap.Abd
188.56 Male,End.T.Ab
188.56 Male,Poursuit
188.56 Male,Parade
188.56 Male,Wing.Vib
188.68 Femelle,Immobile
188.84 Male,Curving
188.92 Femelle,Marche
188.96 Male,Prob.Ext
189.00 Male,Licking
189.08 Male,End.Lick
189.16 Male,End.PrEx
189.40 Male,End.Curv
189.60 Male,EndW.Vib
189.60 Male,Poursuit
189.92 Male,Immobile
190.28 Male,Poursuit
190.56 Male,Immobile
190.64 Male,Parade
190.64 Male,Wing.Vib
191.24 Male,EndW.Vib
191.24 Male,Poursuit
191.56 Male,Immobile
191.88 Male,Poursuit
191.96 Male,Parade
191.96 Male,Wing.Vib
192.04 Femelle,Immobile
192.32 Femelle,Marche
192.44 Male,EndW.Vib
192.44 Male,Poursuit
192.88 Male,Parade
192.88 Male,Wing.Vib
193.44 Male,EndW.Vib
193.44 Male,Poursuit
193.68 Male,Immobile
193.96 Male,Poursuit
194.68 Male,Parade
194.68 Male,Wing.Vib
195.16 Male,Tap.Abd
195.32 Male,End.T.Ab
195.40 Male,Curving
195.40 Male,Prob.Ext
195.68 Male,End.PrEx
195.68 Male,EndW.Vib
195.88 Male,End.Curv
195.88 Male,Poursuit
196.52 Male,Parade
196.52 Male,Wing.Vib
197.28 Male,Prob.Ext
197.36 Male,Curving
198.04 Male,EndW.Vib
198.08 Male,End.PrEx
198.12 Male,End.Curv
198.24 Male,Poursuit
198.64 Male,Immobile
198.80 Male,Poursuit
199.12 Male,Parade
199.12 Male,Wing.Vib
200.72 Male,Prob.Ext
200.84 Male,Curving
201.48 Male,End.Curv
201.52 Male,End.PrEx
201.52 Male,EndW.Vib
201.52 Male,Poursuit
201.68 Male,Parade
201.68 Male,Wing.Vib
201.96 Femelle,Immobile
202.12 Male,Tap.Abd
202.28 Femelle,Marche
202.32 Male,End.T.Ab
202.40 Male,EndW.Vib
202.40 Male,Poursuit
203.44 Male,Parade
203.44 Male,Wing.Vib
203.68 Male,Tap.Abd
203.76 Male,End.T.Ab
204.88 Male,EndW.Vib
204.88 Male,Poursuit
204.96 Male,Parade
204.96 Male,Wing.Ext
205.12 Male,EndW.Ext
205.12 Male,Poursuit
205.20 Male,Parade
205.20 Male,Contact
205.20 Male,Cont.P1
205.32 Male,End.CP1
205.32 Male,Poursuit
205.60 Male,Parade
205.60 Male,Wing.Vib
206.20 Femelle,Immobile
206.36 Femelle,Marche
207.04 Male,EndW.Vib
207.04 Male,Poursuit
207.32 Male,Parade
207.32 Male,Wing.Vib
208.96 Femelle,Immobile
209.00 Male,Curving
209.12 Male,Prob.Ext
209.12 Femelle,Marche
209.36 Male,Licking
209.40 Male,End.Lick
209.44 Femelle,Fuite,Proximit
209.56 Male,End.Curv
209.56 Male,End.PrEx
209.56 Male,EndW.Vib
209.60 Male,Poursuit
209.60 Femelle,Marche
209.76 Male,Parade
209.76 Male,Wing.Vib
210.52 Male,EndW.Vib
210.52 Male,Poursuit
210.60 Femelle,Nettoyag
210.60 Femelle,CL.P1
210.72 Male,Immobile
210.88 Male,Parade
210.88 Male,Wing.Flu
211.00 Male,EndW.Flu
211.00 Male,Tap.Abd
211.80 Male,End.T.Ab
211.80 Male,Immobile
212.16 Femelle,End.CP1
212.16 Femelle,CL.Tete
212.84 Femelle,End.CP1
212.84 Femelle,CL.P1
213.48 Femelle,End.CP1
213.48 Femelle,CL.Tete
214.32 Femelle,End.CP1
214.32 Femelle,CL.P1
214.64 Male,Poursuit
214.64 Femelle,End.CP1
214.64 Femelle,Marche
214.88 Femelle,Nettoyag
214.88 Femelle,CL.P2
214.92 Male,Parade
214.92 Male,Tap.Abd
215.08 Male,End.T.Ab
215.08 Male,Immobile
216.64 Femelle,End.CP1
216.64 Femelle,Marche
216.92 Male,Poursuit
217.04 Male,Parade
217.04 Male,Wing.Vib
217.72 Male,Prob.Ext
217.84 Male,Curving
218.76 Male,End.PrEx
218.96 Male,End.Curv
219.48 Femelle,Immobile
219.72 Femelle,Marche
219.84 Male,EndW.Vib
219.84 Male,Poursuit
220.48 Male,Parade
220.48 Male,Wing.Vib
221.36 Male,EndW.Vib
221.36 Male,Poursuit
221.60 Male,Tap.Abd
221.60 Male,Parade
221.60 Male,Tap.Abd
221.72 Male,End.T.Ab
221.72 Male,Poursuit
221.88 Male,Parade
221.88 Male,Wing.Vib
221.92 Femelle,Immobile
222.12 Femelle,Marche
222.16 Male,EndW.Vib
222.16 Male,Poursuit
223.76 Male,Immobile
224.00 Male,Poursuit
224.52 Male,Parade
224.52 Male,Wing.Sci
224.64 Male,EndW.Sci
224.64 Male,Wing.Vib
225.84 Male,EndW.Vib
225.84 Male,Poursuit
225.96 Male,Immobile
226.72 Male,Marche
227.20 Male,Poursuit
227.28 Femelle,Immobile
227.64 Male,Parade
227.64 Male,Wing.Vib
227.84 Femelle,Marche
227.88 Male,EndW.Vib
227.88 Male,Poursuit
228.36 Male,Parade
228.36 Male,Wing.Vib
231.40 Male,EndW.Vib
231.40 Male,Poursuit
231.48 Male,Parade
231.48 Male,Wing.Vib
231.60 Male,EndW.Vib
231.60 Male,Poursuit
231.76 Male,Parade
231.76 Male,Wing.Ext
231.88 Male,EndW.Ext
231.88 Male,Poursuit
232.36 Male,Parade
232.36 Male,Wing.Vib
234.08 Male,Curving
234.24 Male,Prob.Ext
234.60 Femelle,Immobile
234.72 Male,Licking
234.96 Male,End.Lick
235.04 Femelle,Marche
235.16 Male,End.PrEx
235.24 Male,EndW.Vib
235.44 Male,End.Curv
235.44 Male,Poursuit
236.48 Femelle,Immobile
236.56 Male,Parade
236.56 Male,Wing.Vib
236.92 Femelle,Marche
237.72 Male,EndW.Vib
237.72 Male,Poursuit
237.96 Male,Parade
237.96 Male,Tap.Abd
238.04 Male,End.T.Ab
238.04 Male,Poursuit
238.24 Male,Parade
238.24 Male,Wing.Vib
239.60 Male,Curving
239.92 Male,Prob.Ext
240.08 Male,Licking
240.32 Male,End.Lick
240.84 Male,End.PrEx
240.96 Male,EndW.Vib
241.00 Male,End.Curv
241.00 Male,Poursuit
241.76 Male,Parade
241.76 Male,Wing.Vib
242.16 Male,EndW.Vib
242.16 Male,Poursuit
242.60 Male,Parade
242.60 Male,Tap.Abd
242.64 Male,End.T.Ab
242.64 Male,Poursuit
242.64 Male,Parade
242.64 Male,Wing.Vib
242.80 Femelle,Immobile
243.28 Femelle,Marche
243.56 Femelle,Immobile
243.60 Femelle,Parade
243.60 Femelle,Tap.Abd
243.64 Male,Tap.Abd
243.68 Femelle,End.T.Ab
243.68 Femelle,Immobile
243.88 Femelle,Marche
243.92 Male,End.T.Ab
244.40 Male,Curving
244.64 Male,Immobile
245.00 Male,Parade
245.00 Male,Tap.Abd
245.12 Male,Poursuit
246.56 Male,Parade
246.56 Male,Wing.Vib
246.60 Femelle,Immobile
246.68 Male,Tap.Abd
246.84 Femelle,Marche
246.88 Male,End.T.Ab
247.80 Male,Prob.Ext
247.96 Male,Curving
247.96 Male,Licking
248.08 Male,End.Lick
248.12 Femelle,Fuite,Proximit
248.24 Femelle,Marche
248.32 Male,End.PrEx
248.32 Male,End.Curv
248.32 Femelle,Immobile
248.36 Male,EndW.Vib
248.40 Male,Tap.Abd
248.52 Male,End.T.Ab
248.52 Male,Poursuit
248.72 Femelle,Marche
248.92 Male,Immobile
249.00 Femelle,Parade
249.04 Femelle,Prob.Ext
249.08 Male,Parade
249.08 Male,Wing.Vib
249.24 Male,EndW.Ext
249.24 Male,Poursuit
249.36 Male,Parade
249.36 Male,Wing.Vib
249.44 Femelle,End.PrEx
249.48 Femelle,Marche
250.36 Male,EndW.Vib
250.36 Male,Poursuit
250.48 Male,Parade
250.48 Male,Wing.Ext
250.68 Male,EndW.Ext
250.68 Male,Poursuit
250.80 Male,Parade
250.80 Male,Wing.Vib
253.48 Male,EndW.Vib
253.48 Male,Poursuit
253.72 Male,Parade
253.72 Male,Wing.Vib
253.84 Male,EndW.Vib
253.84 Male,Poursuit
253.96 Male,Immobile
254.04 Male,Poursuit
254.36 Male,Parade
254.36 Male,Wing.Vib
255.08 Male,EndW.Vib
255.08 Male,Poursuit
255.40 Male,Parade
255.40 Male,Wing.Vib
257.40 Male,Curving
257.88 Male,Prob.Ext
259.04 Male,EndW.Vib
259.04 Male,End.Curv
259.04 Male,End.PrEx
259.04 Femelle,Nettoyag
259.04 Femelle,CL.P1
259.16 Male,Immobile
259.20 Male,Parade
259.20 Male,Tap.Abd
259.48 Male,Poursuit
259.76 Femelle,End.CP1
259.76 Femelle,Marche
260.12 Femelle,Nettoyag
260.12 Femelle,CL.P2
260.28 Male,Immobile
261.28 Femelle,End.CP1
261.28 Femelle,Marche
261.52 Male,Poursuit
261.52 Male,Parade
261.52 Male,Wing.Vib
263.16 Male,EndW.Vib
263.16 Male,Poursuit
264.36 Male,Immobile
264.36 Femelle,Immobile
264.68 Femelle,Marche
264.76 Male,Poursuit
265.32 Male,Parade
265.32 Male,Wing.Vib
266.32 Male,EndW.Sci
266.32 Male,Poursuit
266.96 Femelle,Immobile
267.04 Male,Parade
267.04 Male,Wing.Vib
267.32 Femelle,Marche
267.40 Male,EndW.Vib
267.40 Male,Poursuit
268.12 Male,Parade
268.12 Male,Tap.Abd
268.32 Male,End.T.Ab
268.32 Male,Poursuit
268.52 Male,Parade
268.52 Male,Tap.Abd
268.72 Male,End.T.Ab
268.72 Male,Poursuit
268.96 Male,Parade
268.96 Male,Wing.Vib
269.16 Male,Curving
269.40 Male,Prob.Ext
270.56 Male,Licking
270.64 Male,End.Lick
270.84 Male,End.PrEx
270.84 Male,End.Curv
270.88 Male,EndW.Vib
270.88 Male,Poursuit
271.28 Male,Parade
271.28 Male,Wing.Vib
271.52 Male,EndW.Vib
271.52 Male,Poursuit
271.56 Male,Parade
271.56 Male,Wing.Vib
274.00 Male,Curving
274.12 Male,Prob.Ext
274.40 Male,Licking
274.52 Male,End.Lick
274.84 Male,Licking
274.96 Male,End.Lick
275.20 Male,EndW.Vib
275.28 Male,End.PrEx
275.52 Male,End.Curv
275.52 Male,Poursuit
275.60 Male,Immobile
276.56 Male,Poursuit
277.28 Male,Parade
277.28 Male,Tap.Abd
277.36 Male,End.T.Ab
277.36 Male,Poursuit
278.12 Male,Parade
278.12 Male,Wing.Vib
279.16 Male,EndW.Vib
279.16 Male,Poursuit
279.64 Male,Wing.Vib
280.60 Male,EndW.Vib
280.60 Male,Immobile
280.80 Male,Parade
280.80 Male,Wing.Vib
281.16 Male,EndW.Vib
281.16 Male,Poursuit
281.64 Male,Parade
281.64 Male,Wing.Vib
282.36 Male,EndW.Vib
282.36 Male,Immobile
283.08 Male,Poursuit
283.16 Male,Wing.Vib
283.72 Male,Parade
283.72 Male,Wing.Ext
283.80 Male,Tap.Abd
283.92 Male,End.T.Ab
284.08 Femelle,Immobile
284.16 Male,EndW.Ext
284.16 Male,Tap.Abd
284.40 Male,End.T.Ab
284.48 Male,Poursuit
284.48 Femelle,Marche
285.24 Male,Parade
285.24 Male,Wing.Vib
285.40 Femelle,Nettoyag
285.40 Femelle,CL.P1
285.92 Male,EndW.Vib
285.92 Male,Immobile
286.08 Femelle,End.CP1
286.08 Femelle,Marche
286.28 Male,Poursuit
286.36 Male,Parade
286.36 Male,Wing.Vib
288.44 Male,Curving
288.44 Male,Prob.Ext
289.24 Male,EndW.Vib
289.36 Male,End.Curv
289.36 Male,End.PrEx
289.36 Male,Poursuit
289.80 Male,Immobile
290.96 Male,Parade
290.96 Male,Wing.Vib
291.40 Male,Tap.Abd
291.52 Male,End.T.Ab
293.32 Male,EndW.Vib
293.32 Male,Poursuit
293.64 Femelle,Immobile
293.72 Male,Immobile
294.00 Femelle,Marche
294.20 Male,Poursuit
295.48 Male,Parade
295.48 Male,Tap.Abd
295.64 Male,Wing.Flu
295.68 Male,End.T.Ab
295.72 Male,EndW.Flu
295.72 Male,Poursuit
295.92 Male,Parade
295.92 Male,Wing.Sci
296.04 Male,EndW.Sci
296.04 Male,Wing.Vib
296.92 Male,Curving
296.92 Male,Prob.Ext
297.36 Male,Licking
297.44 Male,End.Lick
297.56 Male,Licking
297.76 Male,End.Lick
297.96 Male,Licking
298.08 Male,End.Lick
298.32 Male,End.Curv
298.32 Male,End.PrEx
298.32 Male,EndW.Vib
298.32 Male,Poursuit
298.68 Male,Immobile
299.08 Male,Poursuit
299.08 Femelle,Immobile
299.20 Male,Immobile
299.48 Femelle,Marche
299.48 Femelle,Parade
299.48 Femelle,Tap.Abd
299.60 Male,Parade
299.68 Male,Tap.Abd
299.72 Femelle,End.T.Ab
299.72 Femelle,Marche
299.80 Femelle,Parade
299.80 Femelle,Tap.Abd
300.04 Femelle,End.T.Ab
300.04 Femelle,Marche
300.16 Male,End.T.Ab
300.16 Male,Poursuit
300.76 Male,Parade
300.76 Male,Wing.Vib
301.96 Male,Curving
303.12 Male,End.Curv
303.20 Male,EndW.Vib
303.20 Male,Poursuit
303.68 Male,Parade
303.68 Male,Wing.Vib
304.40 Femelle,Immobile
304.48 Femelle,Parade
304.48 Femelle,Tap.Abd
304.56 Femelle,End.T.Ab
304.56 Femelle,Marche
304.76 Male,EndW.Vib
304.88 Male,Poursuit
305.76 Male,Parade
305.76 Male,Wing.Ext
306.04 Male,EndW.Ext
306.12 Male,Immobile
306.92 Male,Parade
306.92 Male,Wing.Vib
307.56 Male,Prob.Ext
307.68 Male,Curving
307.96 Male,Licking
308.12 Male,End.Lick
308.32 Male,End.PrEx
308.32 Male,EndW.Vib
308.52 Male,End.Curv
308.52 Male,Poursuit
308.72 Femelle,Immobile
308.84 Male,Parade
308.84 Male,Wing.Vib
309.16 Femelle,Marche
309.24 Male,EndW.Vib
309.24 Male,Poursuit
309.76 Male,Parade
309.76 Male,Wing.Vib
310.44 Male,EndW.Vib
310.44 Male,Poursuit
310.48 Male,Contact
310.48 Male,Cont.P1
310.52 Male,End.CP1
310.52 Male,Poursuit
310.64 Femelle,Immobile
310.72 Male,Immobile
310.80 Femelle,Marche
310.96 Male,Poursuit
311.44 Femelle,Immobile
311.64 Male,Immobile
311.68 Femelle,Marche
312.04 Male,Parade
312.04 Male,Wing.Vib
312.52 Male,Prob.Ext
312.52 Male,Curving
312.76 Male,End.PrEx
312.76 Male,End.Curv
313.60 Male,EndW.Vib
313.60 Male,Immobile
314.20 Male,Poursuit
314.60 Male,Parade
314.60 Male,Wing.Vib
315.72 Male,EndW.Vib
315.72 Male,Poursuit
316.24 Male,Parade
316.24 Male,Wing.Vib
316.72 Male,Prob.Ext
316.72 Male,Curving
317.52 Male,Licking
318.00 Male,End.Lick
318.08 Male,End.Curv
318.08 Male,End.PrEx
318.24 Male,EndW.Vib
318.24 Male,Poursuit
318.72 Male,Parade
318.72 Male,Wing.Vib
319.52 Femelle,Immobile
319.68 Femelle,Marche
320.60 Male,Prob.Ext
320.80 Male,Curving
321.12 Male,Licking
321.28 Male,End.Lick
321.44 Male,End.PrEx
321.68 Male,End.Curv
321.88 Male,EndW.Vib
321.88 Male,Poursuit
322.56 Male,Parade
322.56 Male,Wing.Vib
322.80 Femelle,Immobile
322.96 Femelle,Marche
323.68 Male,Prob.Ext
323.68 Male,Curving
323.84 Male,Licking
324.04 Femelle,Immobile
324.08 Male,End.Lick
324.20 Male,Licking
324.20 Femelle,Marche
324.28 Male,End.Lick
324.36 Male,EndW.Vib
324.64 Male,End.PrEx
324.64 Male,End.Curv
324.64 Male,Poursuit
325.16 Male,Immobile
325.24 Male,Poursuit
325.44 Male,Parade
325.44 Male,Wing.Sci
325.56 Male,EndW.Sci
325.56 Male,Poursuit
325.60 Male,Parade
325.60 Male,Wing.Vib
326.00 Femelle,Immobile
326.20 Femelle,Marche
327.64 Male,Prob.Ext
327.64 Male,Curving
327.88 Male,End.Curv
327.88 Male,End.PrEx
327.88 Male,EndW.Vib
327.88 Male,Poursuit
328.20 Male,Parade
328.20 Male,Wing.Vib
328.64 Male,EndW.Vib
328.64 Male,Immobile
329.84 Male,Parade
329.84 Male,Poursuit
330.20 Male,Parade
330.20 Male,Wing.Vib
330.44 Male,EndW.Ext
330.44 Male,Poursuit
331.00 Male,Immobile
331.32 Male,Parade
331.32 Male,Wing.Ext
331.56 Male,EndW.Ext
331.56 Male,Wing.Sci
331.56 Male,Wing.Vib
332.48 Male,Prob.Ext
332.48 Male,Curving
332.76 Male,Licking
332.80 Femelle,Nettoyag
332.80 Femelle,CL.P3
332.92 Male,End.Lick
332.92 Femelle,End.CP1
332.96 Male,Tentativ
332.96 Male,End.PrEx
332.96 Male,EndW.Vib
332.96 Femelle,Contact
332.96 Femelle,Kick.P3
333.84 Femelle,End.CP1
333.84 Femelle,Nettoyag
333.92 Femelle,CL.P3
334.52 Male,End.Curv
334.52 Male,Immobile
334.76 Femelle,End.CP1
334.76 Femelle,CL.Abd.
336.68 Male,Parade
336.68 Male,Wing.Vib
336.68 Femelle,End.CP1
336.68 Femelle,CL.Ailes
336.80 Male,EndW.Vib
336.80 Male,Immobile
336.88 Male,Parade
336.88 Male,Wing.Vib
336.88 Femelle,End.CP1
336.88 Femelle,CL.Abd.
337.20 Femelle,End.CP1
337.20 Femelle,CL.Ailes
337.36 Femelle,End.CP1
337.36 Femelle,Marche
337.60 Male,Curving
337.60 Male,Prob.Ext
338.80 Male,End.PrEx
338.80 Male,EndW.Vib
338.96 Male,End.Curv
339.00 Male,Poursuit
339.52 Male,Parade
339.52 Male,Tap.Abd
339.72 Male,End.T.Ab
339.72 Male,Poursuit
339.88 Femelle,Immobile
340.12 Male,Immobile
340.12 Femelle,Marche
340.52 Male,Poursuit
341.76 Male,Parade
341.76 Male,Wing.Vib
343.08 Male,EndW.Vib
343.08 Male,Tap.Abd
343.12 Male,End.T.Ab
343.12 Male,Poursuit
343.64 Male,Immobile
344.12 Male,Poursuit
345.64 Male,Parade
345.64 Male,Wing.Ext
345.72 Male,Tap.Abd
345.80 Male,End.T.Ab
346.08 Male,EndW.Ext
346.08 Male,Poursuit
346.60 Male,Parade
346.60 Male,Wing.Vib
347.16 Femelle,Immobile
347.52 Femelle,Marche
349.16 Male,EndW.Vib
349.20 Male,Immobile
350.08 Male,Parade
350.08 Male,Wing.Vib
351.12 Femelle,Immobile
351.60 Femelle,Marche
353.04 Male,Prob.Ext
353.04 Male,Curving
353.24 Femelle,Immobile
353.52 Femelle,Marche
353.68 Male,End.PrEx
353.72 Male,Tentativ
353.80 Femelle,Contact
353.80 Femelle,Kick.P3
353.96 Male,EndW.Vib
354.20 Femelle,End.CP1
354.20 Femelle,Marche
354.44 Male,End.Curv
354.44 Male,Immobile
354.68 Male,Poursuit
354.88 Male,Immobile
355.04 Male,Poursuit
356.32 Male,Parade
356.32 Male,Wing.Sci
356.40 Male,Tap.Abd
356.44 Male,EndW.Sci
356.52 Male,End.T.Ab
356.52 Male,Poursuit
358.40 Male,Parade
358.40 Male,Wing.Sci
358.52 Male,EndW.Sci
358.52 Male,Wing.Vib
359.40 Femelle,Immobile
359.64 Male,EndW.Vib
359.64 Male,Poursuit
359.68 Male,Nettoyag
359.68 Male,Cont.P1
359.80 Male,End.CP1
359.80 Male,CL.P1
359.84 Femelle,Marche
360.64 Male,End.CP1
360.68 Male,Poursuit
360.88 Male,Immobile
361.60 Male,Parade
361.60 Male,Wing.Vib
361.68 Male,Poursuit
362.40 Male,Prob.Ext
362.52 Male,Curving
363.44 Femelle,Immobile
363.76 Femelle,Marche
363.84 Male,EndW.Vib
364.16 Male,End.PrEx
364.16 Male,End.Curv
364.20 Male,Immobile
365.16 Male,Parade
365.16 Male,Wing.Vib
367.44 Male,EndW.Vib
367.44 Male,Poursuit
367.56 Male,Parade
367.56 Male,Tap.Abd
367.64 Male,End.T.Ab
367.64 Male,Poursuit
367.84 Male,Parade
367.84 Male,Tap.Abd
367.92 Male,End.T.Ab
367.92 Male,Wing.Vib
368.20 Male,Prob.Ext
368.20 Male,Curving
368.48 Male,Licking
368.56 Male,End.Lick
368.64 Male,EndW.Vib
368.68 Male,End.PrEx
368.84 Male,End.Curv
368.84 Male,Poursuit
369.64 Male,Parade
369.64 Male,Wing.Ext
369.76 Femelle,Nettoyag
369.76 Femelle,CL.P1
370.28 Male,EndW.Ext
370.28 Male,Poursuit
370.44 Male,Parade
370.44 Male,Wing.Vib
370.80 Femelle,End.CP1
370.80 Femelle,Marche
371.40 Femelle,Nettoyag
371.40 Femelle,CL.P3
372.92 Femelle,End.CP1
372.92 Femelle,Marche
375.16 Male,EndW.Vib
375.16 Male,Poursuit
375.32 Male,Parade
375.32 Male,Tap.Abd
375.44 Male,End.T.Ab
375.44 Male,Poursuit
375.64 Male,Parade
375.64 Male,Tap.Abd
375.76 Male,End.T.Ab
375.76 Male,Poursuit
375.80 Male,Parade
375.80 Male,Wing.Vib
376.04 Male,Prob.Ext
376.24 Male,Curving
376.44 Male,Licking
376.56 Male,End.Lick
376.84 Male,Nettoyag
376.84 Male,CL.P1
376.88 Male,End.PrEx
376.92 Male,EndW.Vib
377.08 Male,End.Curv
377.08 Male,End.CP1
377.08 Male,Poursuit
377.12 Male,Parade
377.12 Male,Tap.Abd
377.32 Male,End.T.Ab
377.32 Male,Wing.Ext
377.40 Male,EndW.Ext
377.40 Male,Poursuit
377.48 Male,Parade
377.48 Male,Tap.Abd
377.64 Male,End.T.Ab
377.64 Male,Poursuit
377.64 Male,Parade
377.64 Male,Wing.Vib
377.76 Male,Tap.Abd
377.96 Male,End.T.Ab
378.04 Male,Tap.Abd
378.20 Male,End.T.Ab
378.28 Male,EndW.Vib
378.28 Male,Poursuit
379.88 Male,Parade
379.88 Male,Wing.Vib
381.32 Male,EndW.Vib
381.32 Male,Poursuit
381.64 Male,Parade
381.64 Male,Wing.Vib
382.52 Male,Prob.Ext
382.68 Male,Curving
383.44 Male,End.Curv
383.44 Male,End.PrEx
383.92 Male,EndW.Vib
383.92 Male,Poursuit
384.16 Male,Parade
384.16 Male,Wing.Vib
385.84 Male,EndW.Vib
385.84 Male,Poursuit
386.00 Male,Parade
386.00 Male,Wing.Sci
386.12 Male,EndW.Sci
386.12 Male,Wing.Vib
387.60 Male,EndW.Vib
387.60 Male,Poursuit
388.32 Male,Parade
388.32 Male,Wing.Vib
388.32 Femelle,Immobile
388.92 Male,Prob.Ext
388.92 Male,Curving
389.28 Femelle,Marche
389.64 Male,Licking
389.68 Male,End.Lick
389.68 Male,Tentativ
389.68 Male,EndW.Vib
389.68 Femelle,Contact
389.68 Femelle,Kick.P3
389.84 Femelle,End.CP1
389.84 Femelle,Marche
390.72 Male,End.Curv
390.72 Male,Poursuit
391.16 Male,Immobile
391.56 Male,Poursuit
391.84 Male,Parade
391.84 Male,Wing.Vib
394.16 Male,Tap.Abd
394.24 Male,End.T.Ab
394.84 Male,EndW.Vib
394.84 Male,Poursuit
395.64 Male,Immobile
396.28 Male,Poursuit
396.76 Male,Parade
396.76 Male,Wing.Vib
397.52 Male,Prob.Ext
397.52 Male,Curving
398.68 Male,End.PrEx
398.68 Male,End.Curv
399.12 Male,Prob.Ext
399.12 Male,Curving
399.28 Femelle,Nettoyag
399.28 Femelle,CL.P1
399.52 Femelle,End.CP1
399.56 Male,Licking
399.56 Femelle,Contact
399.56 Femelle,Kick.P3
399.64 Male,End.Lick
399.72 Femelle,End.CP1
399.72 Femelle,Marche
399.80 Male,End.Curv
399.80 Male,End.PrEx
399.80 Male,EndW.Vib
399.84 Male,Immobile
400.04 Male,Poursuit
400.28 Male,Parade
400.28 Male,Wing.Vib
400.52 Male,EndW.Ext
400.52 Male,Poursuit
400.80 Male,Parade
400.80 Male,Wing.Vib
401.60 Male,EndW.Vib
401.60 Male,Poursuit
402.04 Male,Parade
402.04 Male,Wing.Vib
402.44 Male,EndW.Vib
402.44 Male,Poursuit
402.88 Male,Parade
402.88 Male,Wing.Vib
404.04 Male,Prob.Ext
404.04 Male,Curving
404.64 Male,End.PrEx
404.64 Male,End.Curv
405.04 Male,EndW.Vib
405.04 Male,Poursuit
405.24 Male,Parade
405.24 Male,Wing.Vib
406.72 Male,Tap.Abd
406.88 Male,End.T.Ab
407.44 Femelle,Immobile
407.68 Male,Prob.Ext
407.68 Male,Curving
407.84 Femelle,Marche
408.16 Male,EndW.Vib
408.20 Male,End.PrEx
408.20 Male,End.Curv
408.24 Male,Poursuit
408.52 Male,Parade
408.60 Male,Tap.Abd
408.80 Male,End.T.Ab
408.84 Male,Poursuit
409.20 Male,Parade
409.20 Male,Wing.Vib
410.64 Male,EndW.Vib
410.64 Male,Poursuit
411.00 Male,Parade
411.00 Male,Wing.Vib
411.76 Male,Prob.Ext
411.76 Male,Curving
412.60 Male,End.PrEx
412.60 Male,End.Curv
412.80 Male,Tap.Abd
412.88 Male,End.T.Ab
412.88 Male,EndW.Vib
412.88 Male,Poursuit
413.32 Femelle,Immobile
413.36 Male,Immobile
413.60 Femelle,Marche
414.28 Male,Poursuit
414.36 Male,Parade
414.36 Male,Wing.Vib
414.72 Male,EndW.Vib
414.72 Male,Poursuit
415.40 Male,Parade
415.40 Male,Wing.Vib
416.60 Male,EndW.Vib
416.60 Male,Poursuit
417.04 Male,Parade
417.16 Male,Tap.Abd
417.28 Femelle,Immobile
417.32 Male,End.T.Ab
417.40 Male,Poursuit
417.44 Male,Parade
417.44 Male,Wing.Vib
417.72 Male,Prob.Ext
417.72 Male,Curving
418.04 Femelle,Marche
418.40 Male,End.Curv
418.80 Male,EndW.Vib
418.88 Male,End.PrEx
418.92 Male,Poursuit
418.96 Male,Parade
419.12 Male,Tap.Abd
419.24 Male,End.T.Ab
419.28 Male,Poursuit
419.40 Male,Parade
419.40 Male,Wing.Vib
420.32 Femelle,Parade
420.32 Femelle,Tap.Abd
420.52 Femelle,End.T.Ab
420.52 Femelle,Marche
420.64 Male,EndW.Vib
420.64 Male,Poursuit
421.08 Male,Immobile
421.36 Male,Poursuit
421.52 Male,Parade
421.52 Male,Wing.Vib
421.64 Male,EndW.Vib
421.64 Male,Poursuit
421.80 Male,Immobile
422.00 Male,Parade
422.00 Male,Wing.Vib
422.56 Femelle,Nettoyag
422.56 Femelle,CL.P3
422.64 Male,EndW.Vib
422.68 Male,Parade
422.68 Male,Wing.Vib
423.52 Male,EndW.Vib
423.60 Male,Tap.Abd
423.84 Femelle,End.CP1
423.84 Femelle,Marche
424.00 Male,End.T.Ab
424.00 Male,Poursuit
424.04 Male,Parade
424.04 Male,Wing.Vib
424.32 Femelle,Immobile
424.68 Femelle,Marche
425.08 Male,EndW.Vib
425.20 Male,Poursuit
425.32 Male,Parade
425.32 Male,Wing.Vib
425.36 Femelle,Immobile
425.44 Male,Tap.Abd
425.56 Male,End.T.Ab
425.56 Femelle,Marche
429.80 Male,EndW.Vib
429.80 Male,Nettoyag
429.80 Male,CL.P1
430.64 Male,End.CP1
430.64 Male,Poursuit
430.72 Male,Parade
430.72 Male,Wing.Vib
430.84 Male,Tap.Abd
430.96 Male,End.T.Ab
431.40 Femelle,Immobile
431.80 Femelle,Marche
432.24 Male,EndW.Vib
432.24 Male,Poursuit
432.96 Male,Parade
432.96 Male,Wing.Vib
434.08 Male,Prob.Ext
434.08 Male,Curving
434.64 Femelle,Immobile
434.76 Male,End.PrEx
434.76 Male,EndW.Vib
434.76 Male,End.Curv
434.76 Male,Poursuit
434.96 Femelle,Marche
435.80 Male,Parade
435.80 Male,Tap.Abd
435.92 Male,End.T.Ab
435.92 Male,Poursuit
436.08 Femelle,Immobile
436.20 Male,Parade
436.20 Male,Wing.Vib
436.72 Femelle,Marche
436.88 Male,EndW.Vib
436.88 Male,Poursuit
438.68 Male,Parade
438.68 Male,Wing.Sci
438.92 Male,EndW.Sci
438.92 Male,Poursuit
439.08 Male,Parade
439.08 Male,Tap.Abd
439.20 Male,End.T.Ab
439.20 Male,Poursuit
439.24 Male,Parade
439.24 Male,Wing.Vib
439.48 Femelle,Nettoyag
439.48 Femelle,CL.Tete
439.68 Femelle,End.CP1
439.68 Femelle,CL.P1
440.00 Femelle,End.CP1
440.00 Femelle,Marche
440.52 Male,EndW.Vib
440.52 Male,Poursuit
440.84 Male,Immobile
441.48 Male,Poursuit
441.84 Male,Immobile
442.60 Male,Parade
442.60 Male,Wing.Sci
442.76 Male,EndW.Sci
442.76 Male,Wing.Vib
444.12 Male,Tap.Abd
444.28 Male,End.T.Ab
444.32 Male,EndW.Vib
444.32 Male,Poursuit
444.64 Male,Tap.Abd
444.84 Male,End.T.Ab
444.92 Male,Nettoyag
444.92 Male,CL.Abd.
445.08 Femelle,Immobile
445.16 Male,End.CP1
445.16 Male,CL.P3
445.40 Femelle,Marche
446.12 Male,End.CP1
446.12 Male,Poursuit
446.32 Femelle,Nettoyag
446.32 Femelle,CL.P1
446.36 Male,Parade
446.36 Male,Tap.Abd
446.56 Male,End.T.Ab
446.56 Male,Poursuit
446.68 Male,Parade
446.72 Male,Tap.Abd
446.92 Male,End.T.Ab
446.96 Male,Marche
447.36 Femelle,End.CP1
447.36 Femelle,Immobile
447.48 Male,Poursuit
447.60 Femelle,Marche
447.88 Male,Immobile
448.04 Male,Nettoyag
448.04 Male,CL.P1
448.76 Male,End.CP1
448.76 Male,Marche
449.60 Male,Parade
449.60 Male,Wing.Vib
449.76 Male,EndW.Vib
449.76 Male,Nettoyag
449.76 Male,CL.Ailes
450.08 Male,End.CP1
450.08 Male,Parade
450.08 Male,Wing.Vib
450.68 Male,Prob.Ext
450.68 Male,Curving
452.08 Male,End.PrEx
452.08 Male,EndW.Vib
452.48 Male,End.Curv
452.56 Male,Poursuit
453.00 Male,Parade
453.00 Male,Wing.Vib
453.64 Male,Prob.Ext
453.64 Male,Curving
454.36 Male,End.PrEx
454.36 Male,End.Curv
454.40 Male,EndW.Vib
454.40 Male,Poursuit
455.32 Male,Parade
455.32 Male,Wing.Vib
456.00 Male,Prob.Ext
456.00 Male,Curving
456.36 Male,Licking
456.44 Femelle,Fuite,Contact
456.52 Male,End.Lick
456.52 Male,EndW.Vib
456.52 Femelle,Marche
456.72 Male,End.PrEx
456.72 Male,End.Curv
456.72 Male,Poursuit
457.28 Male,Immobile
457.60 Male,Poursuit
457.80 Male,Parade
457.80 Male,Wing.Ext
457.92 Male,EndW.Ext
457.92 Male,Wing.Vib
458.40 Femelle,Immobile
458.52 Femelle,Marche
458.72 Femelle,Immobile
458.84 Femelle,Marche
459.36 Male,Prob.Ext
459.44 Male,Curving
459.64 Male,End.PrEx
459.64 Male,End.Curv
459.72 Male,EndW.Vib
459.72 Male,Poursuit
459.96 Femelle,Immobile
460.04 Male,Immobile
460.24 Femelle,Marche
460.28 Male,Poursuit
460.48 Male,Immobile
460.84 Male,Poursuit
460.96 Male,Parade
460.96 Male,Wing.Sci
461.12 Femelle,Nettoyag
461.12 Femelle,CL.Tete
461.16 Male,EndW.Sci
461.16 Male,Immobile
461.20 Male,Parade
461.20 Male,Wing.Vib
461.40 Femelle,End.CP1
461.40 Femelle,CL.P1
461.56 Femelle,End.CP1
461.60 Femelle,Immobile
461.72 Male,EndW.Vib
461.72 Male,Immobile
461.76 Femelle,Marche
462.00 Male,Poursuit
462.72 Male,Parade
462.72 Male,Tap.Abd
462.88 Male,End.T.Ab
463.00 Femelle,Immobile
463.36 Femelle,Marche
465.24 Male,End.T.Ab
462.88 Male,Wing.Vib
463.04 Male,Tap.Abd
463.24 Male,End.T.Ab
465.20 Male,Immobile
465.44 Male,Parade
465.44 Male,Wing.Vib
465.76 Male,Tap.Abd
465.84 Male,End.T.Ab
469.28 Male,EndW.Vib
469.28 Male,Poursuit
469.88 Male,Parade
469.88 Male,Wing.Ext
470.84 Male,EndW.Ext
470.84 Male,Wing.Vib
471.96 Femelle,Immobile
472.16 Femelle,Marche
472.44 Femelle,Immobile
472.76 Femelle,Marche
473.24 Male,EndW.Vib
473.24 Male,Poursuit
473.40 Femelle,Nettoyag
473.40 Femelle,CL.P2
473.44 Male,Immobile
475.00 Femelle,End.CP1
475.00 Femelle,Marche
475.28 Male,Poursuit
[truncated: 463 more rows]

## Sheet: ALxAL_08_No_Mating
CONFIG2.CNF
SS8
10-29-2007
00:13:14.440000
{media}
{indvar}
AL
AL
Male
Femelle intacte
{start}
0.00 Male,Marche
0.00 Femelle,Immobile
1.64 Femelle,Marche
3.32 Male,Immobile
3.40 Male,Parade
3.40 Male,Cont.P1
3.44 Male,End.CP1
3.44 Male,Immobile
3.76 Male,Marche
7.16 Femelle,Nettoyag
7.16 Femelle,Cont.P1
7.72 Femelle,End.CP1
7.80 Femelle,Immobile
8.04 Femelle,Marche
10.80 Femelle,Nettoyag
10.80 Femelle,Cont.P1
11.48 Femelle,End.CP1
11.48 Femelle,Immobile
11.68 Femelle,Marche
13.48 Femelle,Nettoyag
13.48 Femelle,Cont.P1
14.08 Femelle,End.CP1
14.08 Femelle,CL.P1
14.24 Femelle,End.CP1
14.24 Femelle,Cont.P1
14.80 Femelle,End.CP1
14.80 Femelle,Immobile
15.20 Femelle,Nettoyag
15.20 Femelle,Cont.P1
17.84 Femelle,End.CP1
17.84 Femelle,CL.P1
18.24 Femelle,End.CP1
18.24 Femelle,Immobile
18.80 Femelle,Marche
20.52 Femelle,Immobile
20.68 Femelle,Marche
21.00 Femelle,Immobile
21.56 Femelle,Marche
23.80 Femelle,Immobile
23.96 Femelle,Marche
26.08 Femelle,Nettoyag
26.08 Femelle,CL.P3
26.56 Femelle,End.CP1
26.56 Femelle,Immobile
26.80 Femelle,Nettoyag
26.80 Femelle,CL.P2
28.44 Male,Immobile
28.52 Femelle,End.CP1
28.52 Femelle,Marche
28.56 Male,Marche
29.04 Femelle,Contact
29.04 Femelle,Cont.P2
29.32 Femelle,End.CP1
29.32 Femelle,Immobile
29.64 Femelle,Marche
29.92 Femelle,Immobile
30.80 Femelle,Nettoyag
30.80 Femelle,Cont.P1
31.44 Femelle,End.CP1
31.44 Femelle,CL.P1
32.08 Femelle,End.CP1
32.08 Femelle,Cont.P1
34.68 Femelle,End.CP1
34.68 Femelle,CL.P1
35.04 Male,Nettoyag
35.04 Male,CL.P1
35.72 Femelle,End.CP1
35.72 Femelle,Cont.P1
35.92 Male,End.CP1
35.92 Male,CL.P1
36.40 Male,End.CP1
36.40 Male,CL.P1
36.96 Male,End.CP1
36.96 Male,CL.P1
37.44 Male,End.CP1
37.44 Male,CL.P1
38.08 Femelle,End.CP1
38.08 Femelle,Immobile
38.24 Male,End.CP1
38.24 Male,CL.P1
38.76 Male,End.CP1
38.76 Male,CL.P1
38.84 Femelle,Nettoyag
38.84 Femelle,Cont.P1
39.56 Femelle,End.CP1
39.56 Femelle,CL.P1
40.24 Male,End.CP1
40.24 Male,CL.P1
40.76 Femelle,End.CP1
40.76 Femelle,Cont.P1
41.04 Male,End.CP1
41.04 Male,CL.P1
42.08 Male,End.CP1
42.08 Male,Marche
42.28 Femelle,End.CP1
42.28 Femelle,CL.P1
43.40 Femelle,End.CP1
43.40 Femelle,Marche
44.40 Femelle,Immobile
45.76 Femelle,Nettoyag
45.76 Femelle,CL.P3
46.60 Femelle,End.CP1
46.60 Femelle,CL.Abd.
47.00 Femelle,End.CP1
47.00 Femelle,CL.Ailes
47.28 Male,Immobile
47.80 Male,Marche
51.44 Femelle,End.CP1
51.44 Femelle,CL.P3
52.08 Femelle,End.CP1
52.08 Femelle,Immobile
52.48 Femelle,Nettoyag
52.48 Femelle,CL.P3
52.80 Male,Nettoyag
52.80 Male,CL.P3
52.92 Femelle,End.CP1
52.92 Femelle,Immobile
52.96 Male,End.CP1
52.96 Male,CL.P2
53.32 Femelle,Marche
54.56 Femelle,Contact
54.56 Femelle,Cont.P1
54.64 Male,End.CP1
54.64 Male,Fuite,Proximit
54.64 Femelle,End.CP1
54.64 Femelle,Marche
54.72 Male,Marche
55.08 Femelle,Nettoyag
55.08 Femelle,CL.P2
57.40 Femelle,End.CP1
57.40 Femelle,Marche
61.28 Femelle,Immobile
61.64 Femelle,Marche
62.20 Femelle,Nettoyag
62.20 Femelle,CL.P2
64.56 Femelle,End.CP1
64.56 Femelle,CL.P1
65.40 Femelle,End.CP1
65.40 Femelle,Cont.P1
67.04 Femelle,End.CP1
67.04 Femelle,CL.Tete
67.32 Femelle,End.CP1
67.32 Femelle,CL.P1
68.80 Femelle,End.CP1
68.80 Femelle,Cont.P1
70.28 Femelle,End.CP1
70.28 Femelle,Cont.P1
71.16 Femelle,End.CP1
71.16 Femelle,Immobile
72.24 Femelle,Marche
73.28 Femelle,Nettoyag
73.28 Femelle,CL.P3
74.04 Femelle,End.CP1
74.04 Femelle,Immobile
74.48 Femelle,Nettoyag
74.48 Femelle,CL.Abd.
74.76 Male,Nettoyag
74.76 Male,CL.P1
75.00 Male,End.CP1
75.00 Male,CL.P1
75.16 Male,End.CP1
75.16 Male,CL.P1
75.24 Femelle,End.CP1
75.24 Femelle,CL.P3
75.52 Male,End.CP1
75.52 Male,CL.P1
75.84 Male,End.CP1
75.84 Male,CL.P1
75.96 Femelle,Parade
75.96 Femelle,Wing.Flu
76.20 Femelle,End.CP1
76.20 Femelle,CL.Abd.
76.32 Male,End.CP1
76.32 Male,CL.P1
76.36 Femelle,EndW.Flu
76.68 Femelle,End.CP1
76.68 Femelle,CL.Ailes
77.04 Male,End.CP1
77.04 Male,CL.P1
77.76 Male,End.CP1
77.76 Male,CL.P1
78.84 Male,End.CP1
78.84 Male,CL.P1
79.48 Male,End.CP1
79.48 Male,CL.P1
80.16 Male,End.CP1
80.16 Male,CL.P1
81.16 Femelle,End.CP1
81.16 Femelle,Wing.Flu
81.44 Femelle,EndW.Flu
81.44 Femelle,Nettoyag
81.44 Femelle,CL.Abd.
81.48 Male,End.CP1
81.48 Male,Immobile
81.52 Male,Nettoyag
81.52 Male,CL.Tete
81.80 Femelle,End.CP1
81.80 Femelle,Parade
81.80 Femelle,Wing.Flu
81.84 Male,End.CP1
81.84 Male,Marche
82.00 Femelle,EndW.Flu
82.00 Femelle,Marche
82.80 Femelle,Immobile
83.64 Femelle,Nettoyag
83.64 Femelle,Cont.P1
84.84 Femelle,End.CP1
84.84 Femelle,CL.P1
85.68 Femelle,End.CP1
85.68 Femelle,Cont.P1
86.20 Femelle,End.CP1
86.20 Femelle,CL.P1
86.96 Femelle,End.CP1
86.96 Femelle,Cont.P1
90.08 Femelle,End.CP1
90.08 Femelle,CL.P1
90.84 Male,Nettoyag
90.84 Male,CL.P2
91.36 Femelle,End.CP1
91.36 Femelle,CL.P2
91.88 Femelle,End.CP1
91.88 Femelle,Marche
92.44 Male,End.CP1
92.44 Male,Immobile
92.72 Male,Marche
92.84 Femelle,Immobile
93.52 Male,Parade
93.52 Male,Cont.P1
93.60 Femelle,Marche
93.64 Male,End.CP1
93.68 Male,Wing.Vib
94.00 Male,EndW.Vib
94.00 Male,Nettoyag
94.00 Male,CL.Abd.
94.04 Femelle,Immobile
94.44 Male,End.CP1
94.44 Male,CL.P3
94.92 Male,End.CP1
94.92 Male,CL.Abd.
95.00 Femelle,Marche
95.60 Male,End.CP1
95.60 Male,CL.P2
97.28 Male,End.CP1
97.28 Male,CL.P3
97.60 Male,End.CP1
97.60 Male,CL.Abd.
97.88 Male,End.CP1
97.88 Male,CL.Ailes
98.68 Femelle,Nettoyag
98.68 Femelle,CL.Tete
99.88 Femelle,End.CP1
99.88 Femelle,CL.P1
101.16 Male,End.CP1
101.16 Male,Parade
101.16 Male,Wing.Flu
101.72 Male,EndW.Flu
101.72 Male,Marche
102.08 Femelle,End.CP1
102.08 Femelle,Immobile
102.92 Femelle,Marche
104.60 Femelle,Nettoyag
104.60 Femelle,Cont.P1
105.44 Femelle,End.CP1
105.44 Femelle,CL.P1
105.96 Femelle,End.CP1
105.96 Femelle,Cont.P1
106.44 Femelle,End.CP1
106.44 Femelle,CL.P1
107.12 Femelle,End.CP1
107.12 Femelle,Cont.P1
108.84 Male,Nettoyag
108.84 Male,Cont.P1
109.24 Male,End.CP1
109.24 Male,CL.P1
109.60 Male,End.CP1
109.60 Male,CL.P1
110.32 Femelle,End.CP1
110.32 Femelle,CL.P1
110.88 Male,End.CP1
110.88 Male,CL.P1
111.44 Male,End.CP1
111.44 Male,CL.P1
111.44 Femelle,End.CP1
111.44 Femelle,Cont.P1
112.84 Male,End.CP1
112.84 Male,CL.P1
113.44 Male,End.CP1
113.44 Male,CL.P1
113.88 Male,End.CP1
113.88 Male,Marche
115.28 Femelle,End.CP1
115.28 Femelle,CL.Tete
115.80 Femelle,End.CP1
115.80 Femelle,Cont.P1
116.84 Femelle,End.CP1
116.84 Femelle,CL.P1
117.52 Femelle,End.CP1
117.52 Femelle,Cont.P1
118.84 Femelle,End.CP1
118.84 Femelle,Immobile
119.04 Femelle,Marche
120.24 Femelle,Immobile
120.40 Femelle,Marche
121.00 Femelle,Immobile
121.48 Femelle,Marche
122.64 Femelle,Immobile
122.76 Femelle,Marche
123.04 Male,Parade
123.04 Male,Wing.Vib
123.36 Femelle,Nettoyag
123.36 Femelle,CL.P1
123.48 Male,Curving
123.48 Male,Prob.Ext
123.84 Femelle,End.CP1
123.84 Femelle,Immobile
124.00 Femelle,Marche
125.68 Male,End.PrEx
125.68 Male,End.Curv
125.80 Male,EndW.Vib
125.80 Male,Marche
126.24 Femelle,Nettoyag
126.24 Femelle,Cont.P1
126.60 Male,Parade
126.60 Male,Wing.Vib
127.52 Male,EndW.Vib
127.52 Male,Wing.Flu
127.68 Male,EndW.Flu
127.68 Femelle,End.CP1
127.68 Femelle,CL.P1
127.88 Male,Wing.Sci
127.88 Male,Tap.Abd
128.04 Male,EndW.Sci
128.04 Male,End.T.Ab
128.24 Male,Immobile
128.32 Femelle,End.CP1
128.32 Femelle,Cont.P1
128.64 Male,Parade
128.64 Male,Tap.Abd
131.40 Femelle,End.CP1
131.40 Femelle,CL.Tete
131.96 Femelle,End.CP1
131.96 Femelle,Cont.P1
132.36 Male,End.T.Ab
132.40 Male,Wing.Ext
132.52 Femelle,End.CP1
132.52 Femelle,Immobile
132.80 Male,Tap.Abd
133.32 Femelle,Nettoyag
133.32 Femelle,Cont.P1
133.48 Male,End.T.Ab
133.48 Male,Curving
133.48 Male,Prob.Ext
133.88 Male,EndW.Ext
133.88 Male,Wing.Vib
133.88 Femelle,End.CP1
133.88 Femelle,Immobile
133.96 Femelle,Contact
133.96 Femelle,Kick.P3
134.24 Femelle,End.CP1
134.24 Femelle,Immobile
134.24 Femelle,Contact
134.24 Femelle,Kick.P3
134.28 Male,Licking
134.28 Male,Cont.P1
134.36 Male,End.Lick
134.36 Male,End.CP1
134.56 Male,EndW.Vib
134.56 Femelle,End.CP1
134.56 Femelle,Marche
134.60 Femelle,Nettoyag
134.60 Femelle,CL.P3
134.92 Femelle,End.CP1
134.92 Femelle,CL.Abd.
134.96 Male,End.Curv
135.28 Male,Immobile
137.04 Femelle,End.CP1
137.04 Femelle,Immobile
137.20 Femelle,Nettoyag
137.20 Femelle,Cont.P1
138.76 Male,Parade
138.76 Male,Tap.Abd
139.00 Femelle,End.CP1
139.00 Femelle,CL.P1
139.36 Femelle,End.CP1
139.36 Femelle,Cont.P1
139.84 Femelle,End.CP1
139.84 Femelle,CL.P1
140.52 Femelle,End.CP1
140.52 Femelle,Cont.P1
140.84 Male,Wing.Vib
141.36 Male,EndW.Vib
142.56 Male,Wing.Vib
142.96 Male,End.T.Ab
143.00 Male,Curving
143.00 Male,Prob.Ext
143.28 Femelle,End.CP1
143.28 Femelle,CL.P1
143.52 Femelle,End.CP1
143.52 Femelle,Marche
144.60 Male,EndW.Vib
145.40 Male,End.Curv
145.40 Male,End.PrEx
145.60 Male,Poursuit
146.24 Male,Parade
146.24 Male,Wing.Vib
146.56 Male,EndW.Vib
146.60 Male,Poursuit
147.40 Male,Parade
147.40 Male,Wing.Vib
148.44 Male,Prob.Ext
148.44 Male,Curving
148.84 Femelle,Immobile
148.88 Male,EndW.Vib
148.88 Male,Wing.Flu
149.12 Male,EndW.Flu
149.12 Femelle,Marche
149.20 Male,End.PrEx
149.20 Male,End.Curv
149.20 Male,Poursuit
149.76 Male,Parade
149.76 Male,Wing.Vib
149.84 Femelle,Nettoyag
149.84 Femelle,Cont.P1
150.92 Male,EndW.Vib
150.92 Male,Immobile
151.40 Male,Parade
151.40 Male,Tap.Abd
151.96 Male,Wing.Ext
152.12 Male,EndW.Ext
152.12 Femelle,End.CP1
152.12 Femelle,CL.P1
152.44 Femelle,End.CP1
152.44 Femelle,Cont.P1
152.72 Male,Wing.Sci
153.24 Male,EndW.Sci
153.24 Male,Wing.Vib
153.76 Femelle,End.CP1
153.76 Femelle,CL.P1
155.16 Femelle,End.CP1
155.16 Femelle,Cont.P1
155.44 Male,End.T.Ab
155.44 Male,Prob.Ext
155.44 Male,Curving
155.72 Femelle,End.CP1
155.72 Femelle,Immobile
155.96 Femelle,Marche
156.24 Male,EndW.Vib
156.24 Male,End.PrEx
156.24 Male,End.Curv
156.24 Male,Poursuit
158.00 Male,Parade
158.00 Male,Wing.Ext
158.08 Male,EndW.Ext
158.08 Male,Poursuit
158.12 Male,Parade
158.12 Male,Wing.Flu
158.44 Male,EndW.Flu
158.44 Male,Poursuit
158.48 Male,Parade
158.48 Male,Wing.Flu
158.96 Male,EndW.Flu
158.96 Male,Poursuit
159.72 Male,Parade
159.72 Male,Wing.Vib
160.96 Male,Curving
160.96 Male,Prob.Ext
162.12 Male,EndW.Vib
162.76 Male,End.Curv
162.76 Male,End.PrEx
162.80 Male,Poursuit
163.68 Femelle,Immobile
164.00 Femelle,Marche
164.72 Male,Parade
164.72 Male,Wing.Vib
165.04 Male,Tap.Abd
165.84 Femelle,Immobile
166.12 Femelle,Marche
166.48 Male,End.T.Ab
166.48 Male,Nettoyag
166.48 Male,CL.P3
166.92 Male,End.CP1
167.44 Male,Curving
167.64 Male,Prob.Ext
168.36 Male,End.PrEx
168.36 Male,End.Curv
168.36 Male,EndW.Vib
168.36 Male,Poursuit
169.52 Male,Parade
169.52 Male,Wing.Vib
169.64 Male,Curving
169.80 Male,Prob.Ext
170.52 Male,Licking
170.60 Male,End.Lick
170.80 Male,Licking
170.88 Male,End.Lick
171.36 Femelle,Immobile
171.52 Male,Licking
171.60 Femelle,Contact
171.60 Femelle,Kick.P3
171.68 Male,End.Lick
171.88 Femelle,End.CP1
171.88 Femelle,Marche
171.96 Male,EndW.Vib
172.56 Male,End.Curv
172.56 Male,Poursuit
174.60 Femelle,Nettoyag
174.60 Femelle,CL.Abd.
174.88 Male,Immobile
175.76 Femelle,End.CP1
175.76 Femelle,CL.P3
176.60 Male,Parade
176.60 Male,Wing.Vib
176.68 Male,Curving
176.68 Femelle,End.CP1
176.68 Femelle,Marche
176.88 Male,Prob.Ext
176.88 Femelle,Nettoyag
176.88 Femelle,Cont.P1
177.24 Male,Licking
177.36 Male,End.Lick
177.36 Femelle,End.CP1
177.40 Femelle,Contact
177.40 Femelle,Kick.P3
177.44 Femelle,End.CP1
177.44 Femelle,Immobile
177.56 Male,EndW.Vib
177.56 Male,Wing.Flu
177.68 Male,End.PrEx
177.92 Male,EndW.Flu
177.92 Femelle,Nettoyag
177.92 Femelle,Cont.P1
178.12 Male,End.Curv
178.12 Male,Tap.Abd
179.24 Femelle,End.CP1
179.24 Femelle,CL.P1
180.48 Femelle,End.CP1
180.48 Femelle,Cont.P1
180.68 Male,End.T.Ab
180.68 Male,Wing.Flu
180.84 Male,EndW.Flu
180.84 Male,Tap.Abd
183.36 Femelle,End.CP1
183.36 Femelle,Immobile
183.68 Male,End.T.Ab
183.68 Male,Poursuit
183.92 Femelle,Circling
184.32 Femelle,Marche
185.08 Femelle,Immobile
185.56 Femelle,Marche
185.64 Femelle,Immobile
186.00 Male,Parade
186.00 Male,Wing.Sci
186.12 Femelle,Marche
186.40 Male,EndW.Sci
186.40 Male,Poursuit
186.96 Male,Parade
186.96 Male,Wing.Vib
186.96 Femelle,Immobile
187.24 Male,EndW.Vib
187.24 Male,Poursuit
187.28 Femelle,Marche
187.72 Male,Parade
187.72 Male,Wing.Vib
187.76 Femelle,Nettoyag
187.76 Femelle,CL.P1
188.00 Femelle,End.CP1
188.00 Femelle,Marche
188.12 Male,EndW.Vib
188.12 Male,Poursuit
189.08 Femelle,Nettoyag
189.08 Femelle,Cont.P1
189.44 Male,Immobile
191.32 Femelle,End.CP1
191.32 Femelle,CL.P1
193.36 Male,Parade
193.36 Male,Wing.Vib
193.40 Femelle,End.CP1
193.40 Femelle,Marche
193.68 Femelle,Immobile
194.08 Femelle,Marche
194.44 Male,Curving
194.64 Male,Prob.Ext
195.16 Femelle,Nettoyag
195.16 Femelle,Cont.P1
195.28 Male,EndW.Vib
195.32 Male,End.PrEx
195.52 Male,End.Curv
195.72 Male,Tap.Abd
198.12 Femelle,End.CP1
198.12 Femelle,CL.P1
198.80 Femelle,End.CP1
198.80 Femelle,Cont.P1
202.00 Femelle,End.CP1
202.00 Femelle,CL.P1
202.56 Male,Wing.Vib
202.56 Femelle,End.CP1
202.56 Femelle,Cont.P1
202.76 Male,EndW.Vib
203.48 Male,Wing.Vib
204.92 Male,End.T.Ab
205.16 Male,Prob.Ext
205.16 Male,Curving
205.44 Femelle,End.CP1
205.44 Femelle,Immobile
205.88 Femelle,Contact
205.88 Femelle,Kick.P3
206.16 Femelle,End.CP1
206.16 Femelle,Marche
206.48 Male,End.PrEx
207.24 Male,End.Curv
207.24 Male,Poursuit
208.20 Male,Parade
208.20 Male,Wing.Ext
208.32 Male,EndW.Ext
208.32 Male,Immobile
208.32 Femelle,Nettoyag
208.32 Femelle,Cont.P1
209.08 Male,Parade
209.08 Male,Tap.Abd
211.68 Femelle,End.CP1
211.68 Femelle,CL.P1
212.60 Femelle,End.CP1
212.60 Femelle,Cont.P1
214.80 Femelle,End.CP1
214.80 Femelle,CL.P1
215.44 Femelle,End.CP1
215.44 Femelle,Cont.P1
215.48 Male,Wing.Ext
215.56 Male,EndW.Ext
215.60 Male,Wing.Vib
216.40 Male,End.T.Ab
216.80 Femelle,End.CP1
216.80 Femelle,Immobile
217.12 Male,Tap.Abd
217.28 Femelle,Nettoyag
217.28 Femelle,Cont.P1
217.52 Male,EndW.Vib
217.52 Male,End.T.Ab
217.52 Male,Immobile
219.16 Femelle,End.CP1
219.16 Femelle,CL.P1
219.36 Male,Parade
219.36 Male,Tap.Abd
219.76 Femelle,End.CP1
219.76 Femelle,Cont.P1
220.84 Femelle,End.CP1
220.84 Femelle,CL.P1
221.12 Male,Wing.Flu
221.44 Male,EndW.Flu
221.44 Male,Wing.Vib
221.88 Femelle,End.CP1
221.88 Femelle,Immobile
222.24 Femelle,Nettoyag
222.24 Femelle,Cont.P1
222.52 Male,End.T.Ab
222.72 Male,Contact
222.72 Male,Cont.P1
223.08 Male,End.CP1
223.44 Male,Tap.Abd
224.36 Male,EndW.Vib
224.44 Femelle,End.CP1
224.44 Femelle,CL.P1
225.48 Femelle,End.CP1
225.48 Femelle,Immobile
226.08 Femelle,Marche
226.24 Male,Wing.Vib
226.24 Male,End.T.Ab
226.44 Male,Curving
226.84 Male,Prob.Ext
227.64 Male,End.PrEx
227.96 Male,End.Curv
228.12 Male,EndW.Vib
228.12 Male,Poursuit
228.32 Male,Immobile
229.00 Male,Poursuit
229.08 Male,Parade
229.08 Male,Wing.Sci
229.20 Male,EndW.Sci
229.20 Male,Immobile
229.36 Male,Parade
229.36 Male,Wing.Vib
229.72 Male,Curving
229.72 Male,Prob.Ext
230.28 Male,End.PrEx
230.28 Male,End.Curv
230.40 Male,EndW.Vib
230.40 Male,Poursuit
231.16 Male,Parade
231.16 Male,Wing.Sci
232.44 Male,EndW.Sci
232.44 Male,Poursuit
232.56 Male,Parade
232.56 Male,Wing.Vib
232.56 Male,Tap.Abd
232.56 Femelle,Nettoyag
232.56 Femelle,Cont.P1
233.16 Femelle,End.CP1
233.16 Femelle,CL.P1
233.44 Femelle,End.CP1
233.44 Femelle,Cont.P1
234.44 Femelle,End.CP1
234.44 Femelle,CL.P1
235.00 Male,End.T.Ab
235.20 Femelle,End.CP1
235.20 Femelle,Cont.P1
235.44 Male,Curving
235.48 Male,Prob.Ext
235.80 Femelle,End.CP1
235.80 Femelle,Contact
235.80 Femelle,Kick.P3
236.00 Male,End.Curv
236.00 Male,End.PrEx
236.00 Male,EndW.Vib
236.00 Male,Immobile
236.60 Femelle,End.CP1
236.60 Femelle,Immobile
236.72 Male,Parade
236.72 Male,Wing.Ext
236.84 Male,EndW.Ext
237.00 Femelle,Marche
237.04 Male,Prob.Ext
237.04 Male,Curving
237.12 Male,Wing.Vib
237.68 Male,EndW.Vib
237.68 Male,End.PrEx
237.68 Male,End.Curv
237.68 Male,Poursuit
239.28 Male,Parade
239.28 Male,Wing.Vib
239.56 Femelle,Nettoyag
239.56 Femelle,CL.P2
239.68 Male,EndW.Vib
239.68 Male,Immobile
240.48 Femelle,End.CP1
240.48 Femelle,CL.P3
240.92 Femelle,End.CP1
240.92 Femelle,Marche
241.28 Male,Parade
241.28 Male,Wing.Vib
241.56 Male,Curving
241.96 Male,Prob.Ext
242.92 Femelle,Nettoyag
242.92 Femelle,Cont.P1
243.04 Male,End.PrEx
243.04 Male,End.Curv
243.12 Male,EndW.Vib
243.44 Male,Tap.Abd
243.76 Femelle,End.CP1
243.76 Femelle,CL.P1
243.92 Femelle,End.CP1
243.92 Femelle,Cont.P1
244.64 Male,End.T.Ab
244.64 Male,Immobile
245.88 Femelle,End.CP1
245.88 Femelle,CL.P1
246.84 Femelle,End.CP1
246.84 Femelle,Cont.P1
248.60 Male,Parade
248.60 Male,Wing.Vib
250.00 Femelle,End.CP1
250.00 Femelle,CL.P1
250.72 Femelle,End.CP1
250.72 Femelle,Marche
250.84 Femelle,Immobile
250.96 Male,EndW.Vib
250.96 Male,Immobile
251.60 Femelle,Marche
252.12 Male,Parade
252.12 Male,Tap.Abd
252.20 Femelle,Nettoyag
252.20 Femelle,Cont.P1
256.00 Femelle,End.CP1
256.00 Femelle,CL.P1
256.04 Male,Wing.Vib
256.72 Femelle,End.CP1
256.72 Femelle,Cont.P1
257.12 Male,End.T.Ab
258.00 Male,EndW.Vib
258.00 Male,Immobile
259.44 Male,Parade
259.44 Male,Wing.Flu
260.00 Male,EndW.Flu
260.00 Male,Immobile
261.00 Male,Parade
261.00 Male,Wing.Sci
261.12 Male,Tap.Abd
261.48 Male,EndW.Sci
261.48 Male,Wing.Vib
261.72 Male,End.T.Ab
261.76 Femelle,End.CP1
261.76 Femelle,Immobile
262.40 Male,Nettoyag
262.40 Male,CL.P1
263.24 Male,End.CP1
263.56 Male,EndW.Vib
263.88 Male,Wing.Sci
264.12 Male,EndW.Sci
264.20 Male,Wing.Sci
264.28 Male,EndW.Sci
264.28 Male,CL.P1
264.88 Male,End.CP1
264.88 Male,Parade
264.88 Male,Tap.Abd
265.00 Femelle,Marche
265.24 Male,End.T.Ab
265.28 Male,Wing.Vib
265.36 Male,EndW.Vib
265.36 Male,Wing.Ext
265.48 Male,EndW.Ext
265.48 Male,Wing.Flu
265.64 Male,EndW.Flu
265.68 Male,Immobile
266.72 Male,Parade
266.72 Male,Wing.Sci
266.84 Male,EndW.Sci
266.84 Male,Wing.Vib
266.96 Femelle,Nettoyag
266.96 Femelle,Cont.P1
267.28 Male,Tap.Abd
268.08 Male,End.T.Ab
268.40 Male,Curving
268.40 Male,Prob.Ext
268.64 Femelle,End.CP1
268.64 Femelle,Immobile
268.72 Femelle,Contact
268.72 Femelle,Cont.P3
268.96 Male,End.PrEx
268.96 Male,End.Curv
268.96 Male,EndW.Vib
269.04 Male,Prob.Ext
269.04 Male,Wing.Vib
269.12 Male,Curving
274.32 Femelle,Immobile
269.20 Male,Licking
269.32 Femelle,End.CP1
269.64 Male,End.Lick
269.84 Male,EndW.Vib
269.84 Male,End.PrEx
269.92 Male,Poursuit
270.28 Male,Parade
270.28 Male,Wing.Ext
270.36 Male,EndW.Ext
270.36 Male,Poursuit
271.28 Male,Immobile
271.68 Male,Poursuit
272.16 Male,Parade
272.16 Male,Wing.Ext
272.76 Male,EndW.Ext
272.76 Male,Wing.Vib
274.56 Femelle,Marche
275.60 Male,Curving
275.60 Male,Prob.Ext
276.72 Male,End.PrEx
276.72 Male,End.Curv
276.96 Male,EndW.Vib
276.96 Male,Poursuit
277.32 Male,Parade
277.32 Male,Wing.Vib
279.16 Male,Tap.Abd
279.44 Male,End.T.Ab
281.40 Femelle,Nettoyag
281.40 Femelle,Cont.P1
281.56 Male,EndW.Vib
281.56 Male,Poursuit
281.76 Male,Parade
281.76 Male,Tap.Abd
282.16 Male,End.T.Ab
282.16 Male,Wing.Vib
282.20 Femelle,End.CP1
282.20 Femelle,CL.P1
282.36 Male,EndW.Vib
282.36 Male,Poursuit
282.56 Male,Wing.Vib
282.68 Male,Tap.Abd
282.88 Male,EndW.Vib
283.16 Femelle,End.CP1
283.16 Femelle,Cont.P1
283.44 Male,End.T.Ab
283.44 Male,Wing.Vib
283.84 Male,EndW.Vib
283.84 Male,Tap.Abd
284.28 Male,End.T.Ab
284.28 Male,Wing.Vib
285.60 Male,Tap.Abd
287.40 Femelle,End.CP1
287.40 Femelle,CL.P1
287.80 Male,End.T.Ab
288.04 Male,Curving
288.04 Male,Prob.Ext
288.24 Femelle,End.CP1
288.24 Femelle,Marche
288.44 Femelle,Immobile
288.64 Femelle,Contact
288.64 Femelle,Kick.P3
288.88 Male,EndW.Vib
288.92 Femelle,End.CP1
288.92 Femelle,Marche
289.56 Male,End.Curv
289.68 Male,Tap.Abd
289.68 Femelle,Nettoyag
289.68 Femelle,Cont.P1
289.76 Male,End.PrEx
292.16 Femelle,End.CP1
292.16 Femelle,CL.P1
293.16 Femelle,End.CP1
293.16 Femelle,Cont.P1
295.48 Femelle,End.CP1
295.48 Femelle,CL.P1
296.08 Male,Wing.Vib
296.56 Femelle,End.CP1
296.56 Femelle,Cont.P1
297.20 Femelle,End.CP1
297.20 Femelle,CL.P1
297.48 Femelle,End.CP1
297.48 Femelle,Cont.P1
297.52 Male,Prob.Ext
297.56 Male,End.T.Ab
297.64 Male,Curving
297.88 Femelle,End.CP1
297.88 Femelle,CL.P1
298.12 Femelle,End.CP1
298.12 Femelle,Marche
298.76 Femelle,Immobile
299.12 Male,End.PrEx
299.56 Male,End.Curv
299.88 Male,Tap.Abd
300.28 Femelle,Nettoyag
300.28 Femelle,Cont.P1
300.60 Male,EndW.Vib
301.88 Femelle,End.CP1
301.88 Femelle,CL.P1
302.20 Femelle,End.CP1
302.20 Femelle,Cont.P1
302.96 Femelle,End.CP1
302.96 Femelle,CL.P1
303.16 Male,Wing.Vib
304.28 Femelle,End.CP1
304.28 Femelle,Immobile
304.44 Male,End.T.Ab
304.52 Male,Curving
304.56 Male,Prob.Ext
304.80 Femelle,Contact
304.80 Femelle,Cont.P1
305.00 Femelle,End.CP1
305.00 Femelle,Marche
305.28 Male,End.PrEx
305.36 Male,Nettoyag
305.36 Male,CL.P1
305.52 Male,EndW.Vib
305.52 Male,End.Curv
305.52 Femelle,Contact
305.52 Femelle,Cont.P2
305.60 Male,End.CP1
305.60 Male,CL.P1
306.40 Femelle,End.CP1
306.40 Femelle,Nettoyag
306.40 Femelle,Cont.P1
306.68 Male,End.CP1
306.68 Male,CL.P1
307.44 Male,End.CP1
307.44 Male,CL.P1
307.44 Femelle,End.CP1
307.44 Femelle,CL.P1
307.76 Femelle,End.CP1
307.76 Femelle,Cont.P1
308.08 Male,End.CP1
308.08 Male,CL.P1
309.08 Male,End.CP1
309.08 Male,Immobile
309.36 Femelle,End.CP1
309.36 Femelle,CL.P1
309.52 Male,Nettoyag
309.52 Male,Cont.P1
310.20 Male,End.CP1
310.20 Male,CL.P1
310.68 Femelle,End.CP1
310.68 Femelle,Immobile
311.20 Femelle,Nettoyag
311.20 Femelle,Cont.P1
311.28 Male,End.CP1
311.28 Male,Immobile
311.32 Male,Parade
311.32 Male,Wing.Vib
311.84 Femelle,End.CP1
311.84 Femelle,Contact
311.84 Femelle,Cont.P2
312.92 Femelle,Parade
312.92 Femelle,Abd.Ext,Normal
313.96 Femelle,End.CP1
315.68 Male,EndW.Vib
315.68 Male,Nettoyag
315.68 Male,CL.P2
315.84 Femelle,End.AbEx
315.84 Femelle,Marche
315.92 Male,End.CP1
315.92 Male,CL.Abd.
316.04 Femelle,Nettoyag
316.04 Femelle,CL.Abd.
316.24 Femelle,End.CP1
316.24 Femelle,Marche
316.44 Femelle,Nettoyag
316.44 Femelle,Cont.P1
317.16 Male,End.CP1
317.16 Male,Immobile
317.72 Male,Parade
317.72 Male,Tap.Abd
318.60 Male,Wing.Flu
319.20 Male,EndW.Flu
319.20 Male,Wing.Vib
319.68 Male,End.T.Ab
320.12 Femelle,End.CP1
320.12 Femelle,Immobile
320.68 Femelle,Marche
320.92 Male,Tap.Abd
321.08 Femelle,Nettoyag
321.08 Femelle,CL.P2
321.76 Male,EndW.Vib
322.44 Femelle,End.CP1
322.44 Femelle,Parade
322.44 Femelle,Wing.Flu
322.56 Femelle,EndW.Flu
322.56 Femelle,Immobile
322.68 Femelle,Nettoyag
322.68 Femelle,CL.P2
323.12 Male,End.T.Ab
323.12 Male,Immobile
323.24 Femelle,End.CP1
323.24 Femelle,Immobile
323.40 Male,Parade
323.40 Male,Tap.Abd
323.60 Femelle,Nettoyag
323.60 Femelle,CL.P3
324.56 Male,Wing.Vib
324.84 Femelle,End.CP1
324.84 Femelle,Immobile
324.96 Male,EndW.Vib
324.96 Male,Wing.Flu
325.12 Femelle,Nettoyag
325.12 Femelle,CL.Abd.
325.72 Male,End.T.Ab
325.72 Male,EndW.Flu
325.72 Male,Wing.Vib
325.88 Femelle,End.CP1
325.88 Femelle,Immobile
325.92 Femelle,Marche
328.72 Male,Curving
328.72 Male,Prob.Ext
330.16 Male,End.Curv
330.16 Male,End.PrEx
330.72 Male,Curving
330.72 Male,Prob.Ext
331.28 Male,EndW.Vib
331.44 Male,End.PrEx
331.44 Male,End.Curv
331.44 Male,Poursuit
331.52 Femelle,Nettoyag
331.52 Femelle,Cont.P1
332.24 Male,Parade
332.24 Male,Tap.Abd
332.80 Femelle,End.CP1
332.80 Femelle,CL.P1
334.32 Male,Wing.Vib
334.36 Femelle,End.CP1
334.36 Femelle,Cont.P1
335.56 Male,EndW.Vib
335.84 Male,Wing.Vib
336.92 Male,End.T.Ab
337.12 Male,Curving
337.12 Male,End.Curv
337.72 Femelle,End.CP1
337.72 Femelle,Marche
338.76 Male,EndW.Vib
338.76 Male,Poursuit
339.52 Male,Parade
339.52 Male,Wing.Vib
339.96 Male,EndW.Vib
339.96 Male,Poursuit
341.00 Male,Contact
341.00 Male,Cont.P1
341.08 Male,End.CP1
341.08 Male,Poursuit
341.48 Male,Parade
341.48 Male,Wing.Vib
344.16 Male,Curving
344.16 Male,Prob.Ext
345.24 Male,EndW.Vib
345.24 Male,Poursuit
345.36 Male,End.Curv
345.36 Male,End.PrEx
345.56 Male,Parade
345.56 Male,Wing.Ext
345.80 Male,EndW.Ext
345.80 Male,Poursuit
346.80 Male,Parade
346.80 Male,Wing.Ext
347.00 Male,EndW.Ext
347.00 Male,Poursuit
347.04 Male,Parade
347.04 Male,Wing.Vib
347.36 Male,EndW.Vib
347.36 Male,Poursuit
348.36 Male,Parade
348.36 Male,Wing.Vib
348.40 Femelle,Immobile
348.64 Femelle,Marche
349.16 Femelle,Immobile
349.36 Femelle,Marche
350.32 Male,Curving
350.32 Male,Prob.Ext
351.40 Male,End.PrEx
351.40 Male,End.Curv
351.68 Male,EndW.Vib
351.68 Male,Poursuit
352.24 Male,Parade
352.24 Male,Wing.Vib
353.56 Male,Curving
353.56 Male,Prob.Ext
354.20 Male,EndW.Vib
354.32 Male,End.Curv
354.32 Male,End.PrEx
354.32 Male,Poursuit
354.32 Femelle,Nettoyag
354.32 Femelle,Cont.P1
354.44 Male,Parade
354.44 Male,Wing.Vib
354.68 Male,EndW.Vib
354.76 Male,Tap.Abd
355.32 Femelle,End.CP1
355.32 Femelle,CL.P1
357.32 Femelle,End.CP1
357.32 Femelle,Cont.P1
358.28 Male,Wing.Vib
358.64 Femelle,End.CP1
358.64 Femelle,Cont.P1
360.12 Male,End.T.Ab
360.24 Male,EndW.Vib
360.24 Male,Nettoyag
360.24 Male,Cont.P1
360.36 Male,End.CP1
360.36 Male,CL.P1
360.40 Male,Wing.Ext
360.56 Male,EndW.Ext
360.64 Male,Wing.Vib
360.92 Male,End.CP1
361.24 Femelle,End.CP1
361.24 Femelle,CL.P1
361.44 Male,Curving
361.44 Male,Prob.Ext
361.56 Femelle,End.CP1
361.56 Femelle,Marche
362.12 Male,End.Curv
362.12 Male,End.PrEx
362.48 Male,EndW.Vib
362.48 Male,Poursuit
362.64 Male,Parade
362.64 Male,Wing.Ext
362.68 Male,EndW.Ext
362.68 Male,Poursuit
363.96 Femelle,Nettoyag
363.96 Femelle,CL.P3
364.12 Male,Parade
364.12 Male,Tap.Abd
364.40 Femelle,End.CP1
364.40 Femelle,Marche
364.52 Male,Wing.Sci
364.72 Femelle,Nettoyag
364.72 Femelle,CL.Abd.
364.76 Male,EndW.Sci
364.88 Male,Wing.Ext
365.04 Male,EndW.Ext
365.08 Male,Wing.Vib
365.84 Femelle,End.CP1
365.84 Femelle,CL.P3
366.92 Male,End.T.Ab
366.92 Femelle,End.CP1
366.92 Femelle,Marche
366.96 Male,Curving
366.96 Male,Prob.Ext
367.24 Male,End.PrEx
367.24 Male,End.Curv
367.48 Male,Curving
367.48 Male,Prob.Ext
367.68 Male,End.PrEx
367.68 Male,End.Curv
367.72 Male,EndW.Vib
367.72 Male,Wing.Flu
368.00 Male,EndW.Flu
368.00 Male,Poursuit
368.32 Male,Parade
368.32 Male,Wing.Vib
368.88 Male,Contact
368.88 Male,Cont.P1
368.92 Male,End.CP1
368.92 Male,EndW.Vib
368.96 Male,Wing.Vib
368.96 Male,Curving
368.96 Male,Prob.Ext
369.52 Femelle,Immobile
369.72 Male,End.PrEx
369.72 Male,End.Curv
369.72 Male,EndW.Vib
369.76 Male,Poursuit
369.88 Femelle,Marche
370.76 Male,Parade
370.76 Male,Wing.Vib
372.40 Male,Curving
372.40 Male,Prob.Ext
373.16 Femelle,Immobile
373.52 Male,EndW.Vib
373.60 Femelle,Marche
373.84 Male,End.Curv
373.84 Male,End.PrEx
373.84 Male,Poursuit
374.92 Femelle,Nettoyag
374.92 Femelle,Cont.P1
375.48 Male,Parade
375.48 Male,Tap.Abd
375.56 Femelle,End.CP1
375.56 Femelle,CL.Tete
376.08 Femelle,End.CP1
376.08 Femelle,Cont.P1
376.44 Femelle,End.CP1
376.44 Femelle,CL.P1
376.96 Male,Wing.Vib
377.20 Femelle,End.CP1
377.20 Femelle,Cont.P1
377.76 Femelle,End.CP1
377.76 Femelle,CL.P1
378.24 Male,End.T.Ab
378.28 Femelle,End.CP1
378.28 Femelle,Cont.P1
378.76 Male,EndW.Vib
378.76 Male,Tap.Abd
379.88 Femelle,End.CP1
379.88 Femelle,CL.P1
380.08 Femelle,End.CP1
380.08 Femelle,Cont.P1
380.12 Femelle,End.CP1
380.12 Femelle,CL.Tete
380.84 Femelle,End.CP1
380.84 Femelle,Immobile
380.96 Femelle,Nettoyag
380.96 Femelle,Cont.P1
382.76 Femelle,End.CP1
382.76 Femelle,CL.P1
383.40 Male,Wing.Vib
383.88 Male,End.T.Ab
383.96 Femelle,End.CP1
383.96 Femelle,Marche
385.12 Male,EndW.Vib
385.12 Male,Poursuit
387.20 Male,Parade
387.20 Male,Wing.Vib
389.04 Male,Curving
389.04 Male,Prob.Ext
389.36 Femelle,Immobile
389.56 Femelle,Marche
390.00 Male,End.Curv
390.00 Male,End.PrEx
391.16 Male,Curving
391.16 Male,Prob.Ext
392.08 Male,End.Curv
392.08 Male,End.PrEx
392.08 Male,EndW.Vib
392.08 Male,Poursuit
392.52 Male,Parade
392.52 Male,Wing.Flu
392.88 Male,EndW.Flu
392.92 Male,Poursuit
395.00 Male,Parade
395.00 Male,Wing.Vib
395.20 Femelle,Nettoyag
395.20 Femelle,Cont.P1
396.20 Femelle,End.CP1
396.20 Femelle,Marche
396.36 Male,Curving
396.36 Male,Prob.Ext
397.32 Male,End.Curv
397.32 Male,End.PrEx
397.36 Male,EndW.Vib
397.36 Male,Poursuit
397.64 Male,Parade
397.64 Male,Tap.Abd
397.84 Male,End.T.Ab
397.84 Male,Poursuit
398.52 Male,Parade
398.52 Male,Wing.Ext
398.64 Male,EndW.Ext
398.64 Male,Poursuit
399.04 Male,Parade
399.04 Male,Wing.Vib
402.12 Male,Curving
402.12 Male,Prob.Ext
402.80 Male,End.Curv
402.80 Male,End.PrEx
402.80 Male,EndW.Vib
402.80 Male,Poursuit
404.20 Male,Parade
404.20 Male,Wing.Sci
404.40 Male,EndW.Sci
404.40 Male,Wing.Vib
404.60 Male,Nettoyag
404.60 Male,CL.P1
406.04 Male,End.CP1
406.68 Male,Curving
406.68 Male,Prob.Ext
407.16 Male,End.Curv
407.16 Male,End.PrEx
407.24 Male,EndW.Vib
407.24 Male,Poursuit
407.88 Male,Parade
407.88 Male,Wing.Vib
409.28 Male,EndW.Vib
409.28 Male,Poursuit
409.52 Male,Parade
409.52 Male,Wing.Vib
410.40 Male,EndW.Vib
410.40 Male,Immobile
411.00 Male,Parade
411.00 Male,Wing.Vib
414.88 Femelle,Immobile
415.20 Male,EndW.Vib
415.20 Male,Immobile
415.52 Male,Parade
415.52 Male,Tap.Abd
415.68 Femelle,Nettoyag
415.68 Femelle,CL.P3
416.48 Femelle,End.CP1
416.48 Femelle,CL.Abd.
417.40 Femelle,End.CP1
417.40 Femelle,Marche
417.64 Male,Wing.Vib
417.64 Femelle,Immobile
419.28 Male,End.T.Ab
419.40 Male,Curving
419.40 Male,Prob.Ext
419.96 Femelle,Marche
421.24 Male,EndW.Vib
421.24 Male,End.Curv
421.24 Male,End.PrEx
421.24 Male,Poursuit
421.60 Male,Parade
421.60 Male,Wing.Flu
421.88 Male,EndW.Flu
421.88 Male,Poursuit
422.12 Male,Parade
422.12 Male,Wing.Flu
422.48 Male,EndW.Flu
422.48 Male,Wing.Vib
423.60 Male,EndW.Vib
423.60 Male,Poursuit
423.92 Male,Parade
423.92 Male,Wing.Vib
424.36 Male,EndW.Vib
424.36 Male,Immobile
424.64 Femelle,Nettoyag
424.64 Femelle,CL.P1
424.92 Male,Parade
424.92 Male,Wing.Vib
425.00 Male,EndW.Vib
425.00 Male,Tap.Abd
426.12 Femelle,End.CP1
426.12 Femelle,Immobile
426.72 Male,Wing.Vib
427.28 Male,End.T.Ab
427.76 Femelle,Marche
430.04 Male,EndW.Vib
430.04 Male,Poursuit
430.88 Male,Parade
430.88 Male,Wing.Vib
432.60 Male,EndW.Vib
432.60 Male,Poursuit
432.96 Male,Parade
432.96 Male,Tap.Abd
433.20 Male,End.T.Ab
433.20 Male,Nettoyag
433.20 Male,Cont.P1
433.48 Male,End.CP1
433.48 Male,Immobile
433.52 Male,Nettoyag
433.52 Male,Cont.P1
433.64 Femelle,Nettoyag
433.64 Femelle,Cont.P1
435.20 Male,End.CP1
435.20 Male,CL.P1
435.20 Femelle,End.CP1
435.20 Femelle,CL.P1
435.68 Male,End.CP1
435.68 Male,Cont.P1
436.36 Male,End.CP1
436.36 Male,CL.P1
436.64 Femelle,End.CP1
436.64 Femelle,Marche
436.72 Male,End.CP1
436.72 Male,Cont.P1
437.20 Male,End.CP1
437.20 Male,CL.P1
437.68 Male,End.CP1
437.68 Male,Cont.P1
437.68 Femelle,Nettoyag
437.68 Femelle,CL.P3
438.44 Male,End.CP1
438.44 Male,CL.P1
438.48 Femelle,End.CP1
438.48 Femelle,CL.Abd.
439.12 Male,End.CP1
439.12 Male,Parade
439.12 Male,Wing.Vib
439.64 Femelle,End.CP1
439.64 Femelle,CL.P3
439.68 Male,EndW.Vib
439.68 Male,Nettoyag
439.68 Male,CL.P3
440.04 Male,End.CP1
440.04 Male,Marche
440.16 Male,Parade
440.16 Male,Tap.Abd
440.52 Male,End.T.Ab
440.52 Male,Marche
441.72 Femelle,End.CP1
441.72 Femelle,Marche
441.76 Male,Parade
441.76 Male,Tap.Abd
442.00 Male,End.T.Ab
442.00 Male,Immobile
442.24 Femelle,Nettoyag
442.24 Femelle,CL.Abd.
442.96 Femelle,End.CP1
442.96 Femelle,CL.P3
443.04 Male,Marche
444.00 Male,Parade
444.00 Male,Wing.Flu
444.08 Male,Tap.Abd
444.16 Femelle,End.CP1
444.16 Femelle,CL.Abd.
444.40 Male,EndW.Flu
444.44 Male,Wing.Vib
445.80 Male,End.T.Ab
445.80 Male,Curving
445.92 Male,Prob.Ext
446.08 Femelle,End.CP1
446.08 Femelle,Marche
447.00 Male,EndW.Vib
447.68 Male,End.PrEx
447.68 Male,End.Curv
447.68 Male,Poursuit
448.56 Male,Parade
448.56 Male,Wing.Vib
448.80 Male,EndW.Vib
448.80 Male,Poursuit
449.52 Male,Parade
449.52 Male,Tap.Abd
449.56 Male,End.T.Ab
449.56 Male,Poursuit
450.12 Male,Parade
450.12 Male,Wing.Ext
450.28 Male,EndW.Ext
450.28 Male,Poursuit
450.44 Male,Parade
450.44 Male,Tap.Abd
450.56 Male,End.T.Ab
450.56 Male,Poursuit
450.64 Male,Parade
450.64 Male,Wing.Vib
451.32 Male,EndW.Vib
451.32 Male,Tap.Abd
451.92 Male,End.T.Ab
451.92 Male,Poursuit
452.68 Male,Parade
452.68 Male,Wing.Vib
453.08 Male,EndW.Vib
453.08 Male,Poursuit
453.32 Male,Parade
453.32 Male,Wing.Vib
454.00 Male,EndW.Vib
454.00 Male,Poursuit
454.16 Male,Parade
454.16 Male,Tap.Abd
454.32 Male,End.T.Ab
454.32 Male,Poursuit
454.64 Male,Parade
454.64 Male,Wing.Vib
455.32 Male,EndW.Vib
455.32 Male,Immobile
455.32 Femelle,Immobile
455.64 Femelle,Marche
456.08 Male,Parade
456.08 Male,Wing.Vib
456.44 Male,Tap.Abd
456.96 Male,End.T.Ab
456.96 Femelle,Nettoyag
456.96 Femelle,CL.Abd.
457.32 Femelle,End.CP1
457.32 Femelle,CL.Ailes
458.04 Male,Prob.Ext
458.04 Male,Curving
458.24 Femelle,End.CP1
458.24 Femelle,Contact
458.24 Femelle,Kick.P2
458.60 Male,End.PrEx
458.60 Male,End.Curv
458.68 Male,EndW.Vib
458.68 Male,Immobile
458.72 Femelle,Parade
458.72 Femelle,Wing.Flu
458.92 Male,Parade
458.92 Male,Wing.Vib
459.16 Femelle,End.CP1
459.28 Femelle,EndW.Flu
459.28 Femelle,Marche
459.88 Male,Curving
459.88 Male,Prob.Ext
460.48 Male,EndW.Vib
460.48 Male,End.PrEx
460.48 Male,End.Curv
460.48 Male,Poursuit
461.16 Male,Parade
461.16 Male,Tap.Abd
461.16 Femelle,Nettoyag
461.16 Femelle,Cont.P1
461.96 Male,Depot,Normal
463.00 Femelle,End.CP1
463.00 Femelle,CL.P1
463.32 Male,Wing.Vib
464.00 Femelle,End.CP1
464.00 Femelle,Cont.P1
464.36 Femelle,End.CP1
464.36 Femelle,CL.P1
464.64 Femelle,End.CP1
464.64 Femelle,Cont.P1
465.04 Male,End.T.Ab
465.04 Male,Prob.Ext
465.04 Male,Curving
465.40 Male,Licking
465.44 Femelle,End.CP1
465.44 Femelle,Contact
465.44 Femelle,Kick.P3
465.68 Male,End.Lick
465.76 Male,End.PrEx
465.84 Male,EndW.Vib
465.88 Femelle,End.CP1
465.88 Femelle,Immobile
466.00 Male,End.Curv
466.04 Male,Immobile
466.08 Femelle,Nettoyag
466.08 Femelle,CL.Abd.
466.96 Male,Parade
466.96 Male,Tap.Abd
467.76 Femelle,End.CP1
467.76 Femelle,CL.P3
468.56 Femelle,End.CP1
468.56 Femelle,Immobile
468.88 Femelle,Nettoyag
468.88 Femelle,CL.Abd.
469.12 Male,Wing.Sci
469.28 Male,EndW.Sci
469.28 Male,Wing.Vib
470.28 Femelle,End.CP1
470.28 Femelle,Marche
470.40 Male,End.T.Ab
470.40 Male,Prob.Ext
470.40 Male,Curving
470.80 Male,Licking
470.92 Femelle,Contact
470.92 Femelle,Kick.P3
471.00 Male,End.Lick
471.12 Femelle,End.CP1
471.12 Femelle,Immobile
471.16 Male,End.PrEx
471.16 Male,EndW.Vib
471.44 Male,End.Curv
471.44 Male,Immobile
471.72 Femelle,Nettoyag
471.72 Femelle,CL.Abd.
471.96 Male,Parade
471.96 Male,Tap.Abd
473.96 Femelle,End.CP1
473.96 Femelle,CL.P3
474.60 Male,Wing.Vib
474.60 Femelle,End.CP1
474.60 Femelle,Immobile
474.76 Femelle,Parade
474.76 Femelle,Wing.Flu
474.92 Femelle,EndW.Flu
474.92 Femelle,Immobile
475.16 Femelle,Marche
475.32 Male,End.T.Ab
475.32 Male,Curving
475.40 Male,Prob.Ext
475.76 Male,Licking
475.80 Femelle,Contact
475.80 Femelle,Kick.P3
475.92 Male,End.Lick
475.96 Male,EndW.Vib
475.96 Femelle,End.CP1
475.96 Femelle,Marche
476.00 Male,End.Curv
476.00 Male,End.PrEx
476.00 Male,Immobile
476.80 Male,Parade
476.80 Male,Wing.Vib
477.68 Male,EndW.Vib
477.68 Male,Poursuit
478.36 Male,Parade
478.36 Male,Wing.Vib
478.64 Male,Curving
478.64 Male,Prob.Ext
479.00 Male,Licking
479.32 Femelle,Nettoyag
479.32 Femelle,CL.Abd.
479.36 Male,End.Lick
479.44 Male,EndW.Vib
479.56 Male,End.PrEx
480.36 Male,End.Curv
480.36 Male,Immobile
481.08 Femelle,End.CP1
481.08 Femelle,CL.P3
481.16 Male,Parade
481.16 Male,Tap.Abd
481.64 Femelle,End.CP1
481.64 Femelle,Immobile
481.92 Femelle,Marche
482.04 Male,Wing.Vib
482.16 Male,End.T.Ab
482.84 Male,Prob.Ext
482.84 Male,Curving
482.88 Femelle,Immobile
483.12 Male,Licking
483.16 Femelle,Contact
483.16 Femelle,Kick.P3
483.20 Male,End.Lick
483.32 Femelle,End.CP1
483.32 Femelle,Marche
483.36 Male,EndW.Vib
483.36 Male,End.PrEx
483.56 Male,End.Curv
483.56 Male,Poursuit
483.68 Male,Parade
483.68 Male,Wing.Vib
483.96 Male,Prob.Ext
483.96 Male,Curving
484.28 Femelle,Contact
484.28 Femelle,Kick.P3
484.32 Male,Licking
484.36 Male,End.Lick
484.44 Femelle,End.CP1
484.44 Femelle,Marche
484.56 Male,End.PrEx
484.56 Male,EndW.Vib
484.56 Male,Wing.Flu
484.68 Male,EndW.Flu
484.68 Male,End.Curv
484.68 Male,Poursuit
486.92 Male,Parade
486.92 Male,Wing.Vib
487.68 Femelle,Immobile
488.04 Femelle,Nettoyag
488.04 Femelle,CL.Abd.
489.40 Male,EndW.Vib
489.40 Male,Tap.Abd
489.52 Femelle,End.CP1
489.52 Femelle,CL.P3
489.60 Male,Wing.Vib
490.08 Femelle,End.CP1
490.08 Femelle,Immobile
490.72 Male,End.T.Ab
491.32 Femelle,Marche
491.36 Male,Prob.Ext
491.36 Male,Curving
491.64 Male,Licking
491.84 Male,End.Lick
491.84 Femelle,Contact
491.84 Femelle,Kick.P3
492.04 Male,EndW.Vib
492.04 Femelle,End.CP1
492.04 Femelle,Marche
492.16 Male,End.PrEx
492.24 Male,End.PrEx
492.24 Male,Poursuit
492.64 Male,Parade
492.64 Male,Wing.Ext
492.80 Male,EndW.Ext
492.80 Male,Poursuit
492.92 Male,Parade
492.92 Male,Wing.Vib
493.52 Male,EndW.Vib
493.52 Male,Poursuit
493.88 Femelle,Immobile
494.00 Male,Parade
494.00 Male,Wing.Vib
494.28 Femelle,Marche
495.32 Femelle,Immobile
495.56 Femelle,Marche
496.04 Male,Prob.Ext
496.04 Male,Curving
496.48 Femelle,Contact
496.48 Femelle,Kick.P3
496.76 Femelle,End.CP1
496.76 Femelle,Marche
496.88 Male,End.Curv
496.88 Male,End.PrEx
496.88 Male,EndW.Vib
496.88 Male,Immobile
497.36 Male,Parade
497.36 Male,Wing.Vib
497.64 Male,EndW.Vib
497.64 Male,Poursuit
497.92 Male,Parade
497.92 Male,Wing.Flu
498.16 Male,EndW.Flu
498.16 Male,Poursuit
498.72 Male,Immobile
500.08 Male,Poursuit
500.60 Male,Parade
500.60 Male,Wing.Ext
500.68 Male,EndW.Ext
500.68 Male,Immobile
501.40 Femelle,Nettoyag
501.40 Femelle,CL.P2
501.60 Male,Parade
501.60 Male,Tap.Abd
503.36 Femelle,End.CP1
503.36 Femelle,CL.P1
503.44 Male,Wing.Vib
504.24 Femelle,End.CP1
504.24 Femelle,Immobile
504.44 Femelle,Marche
504.64 Male,End.T.Ab
504.64 Male,Prob.Ext
504.64 Male,Curving
505.08 Femelle,Nettoyag
505.08 Femelle,CL.Abd.
506.04 Male,End.Curv
506.04 Male,End.PrEx
506.52 Femelle,End.CP1
506.52 Femelle,Immobile
506.64 Femelle,Nettoyag
506.64 Femelle,CL.P2
507.16 Male,Tap.Abd
508.88 Femelle,End.CP1
508.88 Femelle,Marche
509.08 Male,End.T.Ab
509.24 Male,Curving
509.24 Male,Prob.Ext
509.92 Femelle,Nettoyag
509.92 Femelle,Cont.P1
510.08 Male,End.Curv
510.08 Male,End.PrEx
510.12 Male,EndW.Vib
510.12 Male,Immobile
510.32 Male,Parade
510.32 Male,Tap.Abd
510.64 Femelle,End.CP1
510.64 Femelle,CL.P1
510.80 Femelle,End.CP1
510.80 Femelle,Cont.P1
511.44 Femelle,End.CP1
511.44 Femelle,CL.P1
512.44 Femelle,End.CP1
512.44 Femelle,Cont.P1
513.60 Male,Wing.Flu
513.80 Male,EndW.Flu
513.84 Femelle,End.CP1
513.84 Femelle,CL.Tete
514.52 Femelle,End.CP1
514.52 Femelle,Marche
514.92 Male,End.T.Ab
514.92 Male,Poursuit
515.00 Male,Parade
515.00 Male,Wing.Vib
515.24 Male,EndW.Vib
515.24 Male,Poursuit
515.80 Male,Parade
515.80 Male,Wing.Vib
516.08 Male,Nettoyag
516.08 Male,Cont.P1
516.28 Male,End.CP1
517.68 Male,Curving
517.68 Male,Prob.Ext
518.16 Male,Licking
518.16 Femelle,Contact
518.16 Femelle,Kick.P3
518.28 Male,End.Lick
518.48 Male,EndW.Vib
518.48 Male,End.Curv
518.52 Femelle,End.CP1
518.52 Femelle,Marche
518.56 Male,End.PrEx
518.60 Male,Poursuit
519.76 Male,Parade
519.76 Male,Wing.Vib
520.08 Femelle,Immobile
520.32 Femelle,Nettoyag
520.32 Femelle,CL.P3
520.52 Male,Tap.Abd
521.08 Femelle,End.CP1
521.08 Femelle,Immobile
521.44 Male,EndW.Vib
521.56 Femelle,Nettoyag
521.56 Femelle,CL.P3
521.96 Femelle,End.CP1
521.96 Femelle,Immobile
522.16 Male,Wing.Flu
522.60 Male,EndW.Flu
522.60 Male,Wing.Vib
523.12 Male,End.T.Ab
523.52 Femelle,Marche
523.68 Male,Curving
523.68 Male,Prob.Ext
525.08 Male,EndW.Vib
525.08 Male,End.PrEx
525.32 Male,End.Curv
525.32 Male,Tap.Abd
526.04 Male,End.T.Ab
526.04 Male,Poursuit
526.76 Male,Parade
526.76 Male,Tap.Abd
526.96 Male,End.T.Ab
526.96 Male,Poursuit
527.44 Male,Parade
527.44 Male,Tap.Abd
527.64 Male,End.T.Ab
527.64 Male,Poursuit
527.72 Male,Parade
527.72 Male,Wing.Vib
527.96 Male,EndW.Vib
527.96 Male,Poursuit
528.56 Male,Parade
528.56 Male,Tap.Abd
528.60 Male,End.T.Ab
528.60 Male,Wing.Sci
528.76 Male,EndW.Sci
528.76 Male,Wing.Vib
529.64 Male,EndW.Vib
529.64 Male,Immobile
530.52 Male,Parade
530.52 Male,Wing.Vib
531.72 Male,Tap.Abd
531.84 Male,End.T.Ab
532.00 Male,Tap.Abd
532.20 Male,End.T.Ab
533.04 Male,Curving
533.04 Male,Prob.Ext
533.92 Male,End.PrEx
533.92 Male,End.Curv
533.92 Male,EndW.Vib
533.92 Male,Poursuit
534.16 Male,Parade
534.16 Male,Wing.Sci
534.24 Femelle,Immobile
534.40 Male,EndW.Sci
534.40 Male,Poursuit
535.08 Male,Parade
535.08 Male,Wing.Sci
535.28 Male,EndW.Sci
535.28 Male,Immobile
535.40 Male,Parade
535.40 Male,Wing.Sci
535.76 Male,EndW.Sci
535.76 Male,Immobile
536.16 Male,Parade
536.16 Male,Wing.Sci
536.32 Male,EndW.Sci
536.32 Male,Wing.Vib
536.32 Male,Tap.Abd
537.72 Femelle,Marche
537.96 Male,End.T.Ab
538.08 Male,Curving
538.08 Male,Prob.Ext
538.12 Femelle,Immobile
538.32 Male,Licking
538.32 Femelle,Marche
538.36 Male,End.Lick
538.60 Femelle,Circling
538.60 Femelle,Marche
538.68 Male,End.Curv
538.68 Male,End.PrEx
539.04 Male,Curving
539.04 Male,Prob.Ext
539.20 Male,Licking
539.40 Male,End.Lick
539.40 Male,End.PrEx
539.52 Male,End.Curv
539.52 Male,EndW.Vib
539.52 Male,Immobile
540.48 Male,Poursuit
542.32 Male,Parade
542.32 Male,Tap.Abd
542.56 Male,End.T.Ab
542.56 Male,Poursuit
542.60 Male,Parade
542.64 Male,Wing.Vib
542.64 Male,Tap.Abd
542.80 Male,End.T.Ab
542.92 Male,EndW.Vib
542.92 Male,Poursuit
543.04 Male,Parade
543.04 Male,Wing.Vib
545.16 Male,Curving
545.16 Male,Prob.Ext
546.72 Male,End.Curv
546.72 Male,End.PrEx
546.72 Male,EndW.Vib
546.72 Male,Poursuit
548.12 Male,Parade
548.12 Male,Wing.Vib
548.28 Femelle,Nettoyag
548.28 Femelle,Cont.P1
548.48 Male,Tap.Abd
548.60 Male,EndW.Vib
549.00 Femelle,End.CP1
549.00 Femelle,CL.P1
550.72 Male,End.T.Ab
550.72 Male,Wing.Vib
550.72 Femelle,End.CP1
550.72 Femelle,Immobile
551.08 Femelle,Marche
552.36 Male,Curving
552.36 Male,Prob.Ext
553.76 Male,End.PrEx
553.76 Male,End.Curv
553.76 Male,EndW.Vib
553.76 Male,Poursuit
554.84 Male,Immobile
555.76 Male,Parade
555.76 Male,Wing.Vib
558.20 Male,EndW.Vib
558.20 Male,Poursuit
559.36 Male,Parade
559.36 Male,Wing.Vib
561.04 Male,EndW.Vib
561.04 Male,Tap.Abd
561.32 Male,End.T.Ab
561.32 Male,Poursuit
561.64 Male,Parade
561.64 Male,Wing.Vib
563.00 Male,Curving
563.00 Male,Prob.Ext
563.68 Male,End.PrEx
563.68 Male,End.Curv
564.12 Male,Curving
564.12 Male,Prob.Ext
564.80 Femelle,Immobile
565.12 Male,Licking
565.16 Femelle,Contact
565.16 Femelle,Kick.P3
565.36 Male,End.Lick
565.48 Male,EndW.Vib
565.52 Femelle,End.CP1
565.52 Femelle,Nettoyag
565.52 Femelle,CL.Abd.
565.64 Male,End.PrEx
566.04 Male,End.Curv
566.04 Male,Immobile
566.56 Femelle,End.CP1
566.56 Femelle,CL.P3
566.64 Male,Parade
566.64 Male,Tap.Abd
567.64 Femelle,End.CP1
567.64 Femelle,Immobile
568.76 Femelle,Nettoyag
568.76 Femelle,CL.Abd.
568.88 Male,Wing.Vib
569.48 Femelle,End.CP1
569.48 Femelle,Immobile
569.84 Femelle,Marche
569.92 Male,End.T.Ab
569.92 Male,Prob.Ext
569.92 Male,Curving
570.32 Femelle,Contact
570.32 Femelle,Kick.P3
570.88 Femelle,End.CP1
570.88 Femelle,Marche
571.16 Male,EndW.Vib
571.16 Male,End.Curv
571.16 Male,End.PrEx
571.16 Male,Poursuit
573.40 Male,Parade
573.40 Male,Wing.Vib
573.80 Male,EndW.Vib
573.80 Male,Immobile
573.92 Male,Parade
573.96 Male,Wing.Vib
574.76 Male,EndW.Vib
574.76 Male,Immobile
575.68 Male,Parade
575.68 Male,Wing.Vib
576.24 Male,Curving
576.24 Male,Prob.Ext
[truncated: 104 more rows]

[truncated: 13 more sheets: ALxAL_13_No_Mating, ALxAL_28_No_Mating, Z6xZ6_01_Mating, Z6xZ6_02_Mating, Z6xZ6_10_Mating, Z6xZ6_12_Mating, Z6xZ6_15_Mating, Z6xZ6_23_Mating, Z6xZ6_07_No_Mating, Z6xZ6_09_No_Mating, Z6xZ6_17_No_Mating, Z6xZ6_19_No_Mating, Z6xZ6_21_No_Mating]
