# Supplementary material for: Behavioural elements and sensory cues involved in sexual isolation between Drosophila melanogaster strains
Source: R Soc Open Sci. 2018 May 9;5(5):172060. doi: 10.1098/rsos.172060 (PMC5990781; doi:10.1098/rsos.172060)
Supplement: Figure_2_&_Suppl_Figure_S4.xlsx [file rsos172060supp7.xlsx]

## Sheet: Fig_2 (A_B_C_D_E) & S4
Light	Female treatment	Female	Male	Courtship latency	Courtship Index	Copulation latency
R	Intact	AL	AL	-	-	-
R	Intact	AL	AL	-	-	-
R	Intact	AL	AL	-	-	-
R	Intact	AL	AL	3.83333	6.5	-
R	Intact	AL	AL	-	-	-
R	Intact	AL	AL	5.78333	4	-
R	Intact	AL	AL	-	-	-
R	Intact	AL	AL	1.85	1	-
R	Intact	AL	AL	-	-	-
R	Intact	AL	AL	-	-	-
R	Intact	AL	AL	10.3833	2.5	-
R	Intact	AL	AL	-	-	-
R	Intact	AL	AL	-	-	-
R	Intact	AL	AL	2.13333	2	-
R	Intact	AL	AL	5.7	0.833333	-
R	Intact	AL	AL	5.5	0.833333	-
R	Intact	AL	AL	-	-	-
R	Intact	AL	AL	-	-	-
R	Intact	AL	AL	-	-	-
R	Intact	AL	AL	2.18333	1.66667	-
R	Intact	AL	AL	4.73333	3.83333	-
R	Intact	AL	AL	1.83333	2.5	-
R	Intact	AL	AL	-	-	-
R	Intact	AL	AL	-	-	-
R	Intact	AL	AL	-	-	-
R	Intact	AL	AL	8.33333	3.5	-
R	Intact	AL	AL	-	-	-
R	Intact	AL	AL	6.46667	0.833333	-
R	Intact	AL	AL	-	-	-
R	Intact	AL	AL	-	-	-
R	Intact	AL	AL	6.96667	0.833333	-
R	Intact	AL	AL	8.71667	0.833333	-
R	Intact	AL	AL	3.53333	4.86486	370
R	Intact	AL	AL	-	-	-
R	Intact	AL	AL	-	-	-
R	Intact	AL	AL	-	-	-
R	Intact	AL	AL	-	-	-
R	Intact	AL	AL	-	-	-
R	Intact	AL	AL	-	-	-
R	Intact	AL	AL	7.26667	1.16667	-
R	Intact	AL	AL	-	-	-
R	Intact	AL	AL	8.55	1	-
R	Intact	AL	AL	-	-	-
R	Intact	AL	AL	-	-	-
R	Intact	AL	AL	-	-	-
R	Intact	AL	Z6	-	-	-
R	Intact	AL	Z6	-	-	-
R	Intact	AL	Z6	8.76667	1.33333	-
R	Intact	AL	Z6	-	-	-
R	Intact	AL	Z6	-	-	-
R	Intact	AL	Z6	-	-	-
R	Intact	AL	Z6	-	-	-
R	Intact	AL	Z6	-	-	-
R	Intact	AL	Z6	2.3	0.833333	-
R	Intact	AL	Z6	-	-	-
R	Intact	AL	Z6	-	-	-
R	Intact	AL	Z6	6.33333	0.833333	-
R	Intact	AL	Z6	1.1	3.16667	-
R	Intact	AL	Z6	4.36667	2	-
R	Intact	AL	Z6	3.35	21.6667	-
R	Intact	AL	Z6	-	-	-
R	Intact	AL	Z6	-	-	-
R	Intact	AL	Z6	5.83333	9.83333	-
R	Intact	AL	Z6	-	-	-
R	Intact	AL	Z6	4.73333	22.1667	-
R	Intact	AL	Z6	4.25	3.33333	-
R	Intact	AL	Z6	-	-	-
R	Intact	AL	Z6	-	-	-
R	Intact	AL	Z6	-	-	-
R	Intact	AL	Z6	-	-	-
R	Intact	AL	Z6	5.9	0.833333	-
R	Intact	AL	Z6	-	-	-
R	Intact	AL	Z6	-	-	-
R	Intact	AL	Z6	-	-	-
R	Intact	AL	Z6	-	-	-
R	Intact	AL	Z6	-	-	-
R	Intact	AL	Z6	6.5	1	-
R	Intact	AL	Z6	5.66667	3.66667	-
R	Intact	AL	Z6	9.3	6.83333	-
R	Intact	AL	Z6	7.2	8.16667	-
R	Intact	AL	Z6	-	-	-
R	Intact	AL	Z6	-	-	-
R	Intact	AL	Z6	-	-	-
R	Intact	AL	Z6	-	-	-
R	Intact	AL	Z6	-	-	-
R	Intact	AL	Z6	6.38333	0.833333	-
R	Intact	AL	Z6	-	-	-
R	Intact	AL	Z6	8.98333	1	-
R	Intact	AL	Z6	-	-	-
R	Intact	AL	Z6	-	-	-
R	Intact	AL	Z6	-	-	-
R	Intact	AL	Z6	9.73333	1.33333	-
R	Intact	AL	Z6	5.86667	7.66667	-
R	Intact	AL	Z6	7.2	5	-
R	Intact	AL	Z6	-	-	-
R	Intact	AL	Z6	-	-	-
R	Intact	AL	Z6	6.8	2.16667	-
R	Intact	Z6	AL	7.8	-	-
R	Intact	Z6	AL	-	-	-
R	Intact	Z6	AL	0.966667	6.5	-
R	Intact	Z6	AL	-	-	-
R	Intact	Z6	AL	3.5	6.83333	-
R	Intact	Z6	AL	-	-	-
R	Intact	Z6	AL	-	-	-
R	Intact	Z6	AL	8.8	1.83333	-
R	Intact	Z6	AL	-	-	-
R	Intact	Z6	AL	-	-	-
R	Intact	Z6	AL	1.81667	0.833333	-
R	Intact	Z6	AL	9.81667	0.833333	-
R	Intact	Z6	AL	-	-	-
R	Intact	Z6	AL	-	-	-
R	Intact	Z6	AL	-	-	-
R	Intact	Z6	AL	8.71667	2.83333	-
R	Intact	Z6	AL	1.76667	3.83333	-
R	Intact	Z6	AL	-	-	-
R	Intact	Z6	AL	-	-	-
R	Intact	Z6	AL	1.25	2.5	-
R	Intact	Z6	AL	5.85	1.16667	-
R	Intact	Z6	AL	1.16667	3.16667	-
R	Intact	Z6	AL	4.83333	23	-
R	Intact	Z6	AL	-	-	-
R	Intact	Z6	AL	-	-	-
R	Intact	Z6	AL	-	-	-
R	Intact	Z6	AL	8.33333	1	-
R	Intact	Z6	AL	6.86667	0.833333	-
R	Intact	Z6	AL	9.31667	1.33333	-
R	Intact	Z6	AL	-	-	-
R	Intact	Z6	AL	-	-	-
R	Intact	Z6	AL	-	-	-
R	Intact	Z6	AL	1.5	1.5	-
R	Intact	Z6	AL	3.5	9.33333	-
R	Intact	Z6	AL	2.7	43.5	-
R	Intact	Z6	AL	6.91667	2	-
R	Intact	Z6	AL	-	-	-
R	Intact	Z6	AL	-	-	-
R	Intact	Z6	Z6	-	-	-
R	Intact	Z6	Z6	-	-	-
R	Intact	Z6	Z6	-	-	-
R	Intact	Z6	Z6	-	-	-
R	Intact	Z6	Z6	2.71667	2.83333	-
R	Intact	Z6	Z6	5.28333	5.83333	-
R	Intact	Z6	Z6	9.58333	3.33333	-
R	Intact	Z6	Z6	-	-	-
R	Intact	Z6	Z6	4.01667	2	-
R	Intact	Z6	Z6	-	-	-
R	Intact	Z6	Z6	-	-	-
R	Intact	Z6	Z6	7.83333	3	-
R	Intact	Z6	Z6	4.65	2	-
R	Intact	Z6	Z6	2.41667	8.33333	-
R	Intact	Z6	Z6	7.56667	1	-
R	Intact	Z6	Z6	-	-	-
R	Intact	Z6	Z6	-	-	-
R	Intact	Z6	Z6	-	-	-
R	Intact	Z6	Z6	-	-	-
R	Intact	Z6	Z6	-	-	-
R	Intact	Z6	Z6	-	-	-
R	Intact	Z6	Z6	-	-	-
R	Intact	Z6	Z6	1.41667	26	-
R	Intact	Z6	Z6	-	-	-
R	Intact	Z6	Z6	-	-	-
R	Intact	Z6	Z6	-	-	-
R	Intact	Z6	Z6	-	-	-
R	Intact	Z6	Z6	-	-	-
R	Intact	Z6	Z6	-	-	-
R	Intact	Z6	Z6	-	-	-
R	Intact	Z6	Z6	6.7	1.66667	-
R	Intact	Z6	Z6	-	-	-
R	Intact	Z6	Z6	-	-	-
R	Intact	Z6	Z6	8.48333	1.5	-
R	Intact	Z6	Z6	-	-	-
R	Intact	Z6	Z6	5.38333	5.5	-
R	Intact	Z6	Z6	-	-	-
R	Intact	Z6	Z6	-	-	-
R	Intact	Z6	Z6	-	-	-
R	Intact	Z6	Z6	4.83333	1.16667	-
R	Intact	Z6	Z6	-	-	-
R	Intact	Z6	Z6	-	-	-
R	Intact	Z6	Z6	-	-	-
R	Intact	Z6	Z6	-	-	-
W	Int	AL	AL	-	-	-
W	Int	AL	AL	1.56667	82	-
W	Int	AL	AL	5.21667	45.3333	-
W	Int	AL	AL	2.53333	40	-
W	Int	AL	AL	-	-	-
W	Int	AL	AL	2.08333	80.6667	-
W	Int	AL	AL	5.15	42	-
W	Int	AL	AL	0.816667	80.9524	231
W	Int	AL	AL	1.11667	87.3188	552
W	Int	AL	AL	3.03333	72.1667	-
W	Int	AL	AL	0.766667	95.6667	-
W	Int	AL	AL	1.48333	83.5	-
W	Int	AL	AL	1.38333	33.6	125
W	Int	AL	AL	4.51667	24.5283	371
W	Int	AL	AL	0.716667	84.141	454
W	Int	AL	AL	3.25	0.833333	-
W	Int	AL	AL	7.13333	32	-
W	Int	AL	AL	1.25	91.5	-
W	Int	AL	AL	1.56667	76	-
W	Int	AL	AL	-	-	-
W	Int	AL	AL	9.63333	0.666667	-
W	Int	AL	AL	1.28333	31.3333	-
W	Int	AL	AL	3.08333	69.1667	-
W	Int	AL	AL	1.23333	73.6667	-
W	Int	AL	AL	1.78333	0.833333	-
W	Int	AL	AL	1.5	73.1667	-
W	Int	AL	AL	2.51667	48.3333	-
W	Int	AL	AL	3.45	59	-
W	Int	AL	AL	3.75	51.6634	511
W	Int	AL	AL	3.18333	41.1411	333
W	Int	AL	AL	0.4	96	-
W	Int	AL	AL	7.16667	8.66667	-
W	Int	AL	AL	2.48333	70.8333	-
W	Int	AL	AL	7.31667	0.5	-
W	Int	AL	AL	8.71667	11.8333	-
W	Int	AL	AL	1.3	31.7073	205
W	Int	AL	AL	1.03333	88.8446	502
W	Int	AL	AL	3.16667	41.8333	-
W	Int	AL	AL	0.716667	39.521	334
W	Int	AL	AL	-	-	-
W	Int	AL	AL	2.16667	71.3287	429
W	Int	AL	AL	0.6	91.3333	-
W	Int	AL	AL	1.95	76	-
W	Int	AL	AL	2.83333	73.6667	-
W	Int	AL	AL	1.35	73	-
W	Int	AL	AL	6.21667	13.5	-
W	Int	AL	AL	5.21667	1.16667	-
W	Int	AL	AL	1.63333	59.6667	-
W	Int	AL	AL	4.68333	52.8333	-
W	Int	AL	AL	1.81667	79.6667	-
W	Int	AL	AL	1.86667	59.8726	471
W	Int	AL	AL	1.91667	50.1667	-
W	Int	AL	AL	4.1	46	-
W	Int	AL	Z6	2.1	79	-
W	Int	AL	Z6	3.65	64.5	-
W	Int	AL	Z6	2.16667	80.1667	-
W	Int	AL	Z6	2.05	76.1589	453
W	Int	AL	Z6	5.35	48.1667	-
W	Int	AL	Z6	-	-	-
W	Int	AL	Z6	3.33333	63	-
W	Int	AL	Z6	3.5	65.6667	-
W	Int	AL	Z6	-	-	-
W	Int	AL	Z6	6.56667	37.3333	-
W	Int	AL	Z6	1.41667	84.8333	-
W	Int	AL	Z6	2.03333	83.8333	-
W	Int	AL	Z6	4.26667	57.3333	-
W	Int	AL	Z6	8.96667	10.8333	-
W	Int	AL	Z6	3.96667	61	-
W	Int	AL	Z6	-	-	-
W	Int	AL	Z6	-	-	-
W	Int	AL	Z6	2.13333	83.1667	-
W	Int	AL	Z6	2.58333	74.1667	-
W	Int	AL	Z6	2.31667	77.3333	-
W	Int	AL	Z6	-	-	-
W	Int	AL	Z6	1.88333	77.6549	452
W	Int	AL	Z6	1.66667	85.9766	599
W	Int	AL	Z6	2.51667	75.6897	580
W	Int	AL	Z6	8.75	12.5	-
W	Int	AL	Z6	5.16667	47.5	-
W	Int	AL	Z6	4.83333	48	-
W	Int	AL	Z6	5.6	44.1667	-
W	Int	AL	Z6	4.48333	58.8333	-
W	Int	AL	Z6	-	-	-
W	Int	AL	Z6	5.68333	43.1667	-
W	Int	AL	Z6	-	-	-
W	Int	AL	Z6	9.36667	8.16667	-
W	Int	AL	Z6	-	-	-
W	Int	AL	Z6	6.38333	40	-
W	Int	AL	Z6	-	-	-
W	Int	AL	Z6	8.8	12	-
W	Int	AL	Z6	-	-	-
W	Int	AL	Z6	-	-	-
W	Int	AL	Z6	-	-	-
W	Int	AL	Z6	1.81667	85.1667	-
W	Int	AL	Z6	0.666667	71.869	519
W	Int	AL	Z6	5.6	32.5301	498
W	Int	AL	Z6	2.28333	66.4694	507
W	Int	AL	Z6	2.83333	73.6667	-
W	Int	AL	Z6	1.45	88.5	-
W	Int	AL	Z6	2.65	16	-
W	Int	AL	Z6	3.85	65.3333	-
W	Int	AL	Z6	1.35	86.5	-
W	Int	AL	Z6	5.61667	45.8333	-
W	Int	AL	Z6	-	-	-
W	Int	AL	Z6	9.96667	3.83333	-
W	Int	AL	Z6	-	-	-
W	Int	AL	Z6	1.56667	89.5	-
W	Int	Z6	AL	0.7	91.7	-
W	Int	Z6	AL	0.433333	96.8333	-
W	Int	Z6	AL	6.46667	4.33333	-
W	Int	Z6	AL	1.06667	92.5	-
W	Int	Z6	AL	2.68333	74.3333	-
W	Int	Z6	AL	-	-	-
W	Int	Z6	AL	1.4	85	-
W	Int	Z6	AL	0.25	98.5	-
W	Int	Z6	AL	6.15	35.6667	-
W	Int	Z6	AL	1.55	82.3333	-
W	Int	Z6	AL	3.03333	66.1667	-
W	Int	Z6	AL	-	-	-
W	Int	Z6	AL	2.98333	61.6667	-
W	Int	Z6	AL	2.48333	76	-
W	Int	Z6	AL	1.08333	88.5	-
W	Int	Z6	AL	2.06667	69.8333	-
W	Int	Z6	AL	1.88333	79.6667	-
W	Int	Z6	AL	3.23333	64.5	-
W	Int	Z6	AL	1.8	77	-
W	Int	Z6	AL	2.1	79.1667	-
W	Int	Z6	AL	1.26667	89.3333	-
W	Int	Z6	AL	-	-	-
W	Int	Z6	AL	1.45	89.5	-
W	Int	Z6	AL	1.26667	87.3333	-
W	Int	Z6	AL	2.1	79.6667	-
W	Int	Z6	AL	1.23333	90.3333	-
W	Int	Z6	AL	1.81667	84.8333	-
W	Int	Z6	AL	2.81667	76.3333	-
W	Int	Z6	AL	1.81667	45.6667	-
W	Int	Z6	AL	2.58333	67.6667	-
W	Int	Z6	AL	2.23333	75.1667	-
W	Int	Z6	AL	5.63333	44.6667	-
W	Int	Z6	AL	0.5	73	-
W	Int	Z6	AL	0.883333	90.3333	-
W	Int	Z6	AL	1.5	74.5	-
W	Int	Z6	AL	1.91667	73.5	-
W	Int	Z6	AL	1.35	86.5	-
W	Int	Z6	AL	1.13333	89.3333	-
W	Int	Z6	AL	1.93333	81.5	-
W	Int	Z6	AL	1.98333	79.5	-
W	Int	Z6	AL	-	-	-
W	Int	Z6	AL	-	-	-
W	Int	Z6	AL	2.03333	79.6667	-
W	Int	Z6	AL	6.56667	35.1667	-
W	Int	Z6	AL	2.26667	73.5	-
W	Int	Z6	AL	3.08333	70.5	-
W	Int	Z6	AL	1.93333	80.6667	-
W	Int	Z6	AL	0.85	94.8333	-
W	Int	Z6	Z6	1.05	88	-
W	Int	Z6	Z6	0.933333	91.5	-
W	Int	Z6	Z6	0.7	93	-
W	Int	Z6	Z6	2.68333	74	-
W	Int	Z6	Z6	1.41667	89.1667	-
W	Int	Z6	Z6	4.85	55.6667	-
W	Int	Z6	Z6	1.31667	86.8333	-
W	Int	Z6	Z6	0.5	95.8333	-
W	Int	Z6	Z6	2.61667	74.8333	-
W	Int	Z6	Z6	1.28333	89.6667	-
W	Int	Z6	Z6	0.583333	1.5	-
W	Int	Z6	Z6	3.08333	69.1667	-
W	Int	Z6	Z6	4.13333	57.5	-
W	Int	Z6	Z6	1.33333	86.5	-
W	Int	Z6	Z6	1.68333	85.6667	-
W	Int	Z6	Z6	0.733333	98	-
W	Int	Z6	Z6	4.7	58.5	-
W	Int	Z6	Z6	2.55	7.16667	-
W	Int	Z6	Z6	7.16667	29.1667	-
W	Int	Z6	Z6	8.56667	16	-
W	Int	Z6	Z6	4.25	60	-
W	Int	Z6	Z6	-	-	-
W	Int	Z6	Z6	1.66667	76.8333	-
W	Int	Z6	Z6	1.85	50	222
W	Int	Z6	Z6	8.48333	2.66667	-
W	Int	Z6	Z6	7.05	31.1667	-
W	Int	Z6	Z6	2.65	76	-
W	Int	Z6	Z6	4.15	38.874	373
W	Int	Z6	Z6	5.68333	47.5	-
W	Int	Z6	Z6	1.45	82.495	497
W	Int	Z6	Z6	1.28333	87.8333	-
W	Int	Z6	Z6	0.333333	98.3333	-
W	Int	Z6	Z6	9.11667	11.1667	-
W	Int	Z6	Z6	-	-	-
W	Int	Z6	Z6	6.48333	38.8333	-
W	Int	Z6	Z6	7.76667	22.3333	-
W	Int	Z6	Z6	0.583333	93.4978	446
W	Int	Z6	Z6	-	-	-
W	Int	Z6	Z6	1.11667	89.8333	-
W	Int	Z6	Z6	7.85	23.1667	-
W	Int	Z6	Z6	5.66667	47	-
W	Int	Z6	Z6	1.95	76.1667	-
W	Int	Z6	Z6	1	88.5	-
W	Int	Z6	Z6	1.75	78.5	-
W	Int	Z6	Z6	6.6	31.3333	-
W	Int	Z6	Z6	8.71667	15.8333	-
W	Int	Z6	Z6	-	-	-
W	Int	Z6	Z6	0.883333	91.1667	-
W	Int	Z6	Z6	5.16667	78.6667	-
W	Int	Z6	Z6	0.75	90.2439	369
W	Int	Z6	Z6	-	-	-
W	Int	Z6	Z6	2.53333	73.1656	477
W	Int	Z6	Z6	-	-	-
W	Beheaded	AL	AL	1.45	36.833	-
W	Beheaded	AL	AL	3.3	67.1667	-
W	Beheaded	AL	AL	1.88333	25.8333	-
W	Beheaded	AL	AL	0.983333	3.83333	-
W	Beheaded	AL	AL	6.31667	0.333333	-
W	Beheaded	AL	AL	1.55	71.6327	490
W	Beheaded	AL	AL	1.21667	87.8333	-
W	Beheaded	AL	AL	1.41667	88.5	-
W	Beheaded	AL	AL	2.05	52.3333	-
W	Beheaded	AL	AL	1.4	86	-
W	Beheaded	AL	AL	2.75	16.5	-
W	Beheaded	AL	AL	0.566667	92	-
W	Beheaded	AL	AL	2.45	10.1667	-
W	Beheaded	AL	AL	0.8	24.8333	-
W	Beheaded	AL	AL	-	-	-
W	Beheaded	AL	AL	0.65	91.1667	-
W	Beheaded	AL	AL	3.15	52.8333	-
W	Beheaded	AL	AL	3.9	15.5	-
W	Beheaded	AL	AL	1.56667	39	-
W	Beheaded	AL	AL	2.7	76.6667	-
W	Beheaded	AL	AL	7.33333	3.83333	-
W	Beheaded	AL	AL	4.05	45.5	-
W	Beheaded	AL	AL	1.3	61	-
W	Beheaded	AL	AL	2.36667	78	-
W	Beheaded	AL	AL	0.833333	59.8333	-
W	Beheaded	AL	AL	9.5	8.16667	-
W	Beheaded	AL	AL	1.1	41.6667	-
W	Beheaded	AL	AL	1.88333	81.1667	-
W	Beheaded	AL	AL	1.98333	62.6667	-
W	Beheaded	AL	AL	2.2	67.5	-
W	Beheaded	AL	AL	1.2	90.1667	-
W	Beheaded	AL	AL	1.98333	74.8333	-
W	Beheaded	AL	AL	1.6	11.5	-
W	Beheaded	AL	AL	1.51667	3.5	-
W	Beheaded	AL	AL	1.63333	21.1667	-
W	Beheaded	AL	AL	2.05	76.1667	-
W	Beheaded	AL	AL	-	-	-
W	Beheaded	AL	AL	2.15	77.3333	-
W	Beheaded	AL	AL	3.2	20.6667	-
W	Beheaded	AL	AL	-	-	-
W	Beheaded	AL	AL	1.56667	81.8333	-
W	Beheaded	AL	AL	0.816667	48.6667	-
W	Beheaded	AL	AL	9.33333	0.666667	-
W	Beheaded	AL	AL	7.01667	32.5	-
W	Beheaded	AL	AL	0.533333	97.8333	-
W	Beheaded	AL	AL	0.416667	60	-
W	Beheaded	AL	AL	0.416667	88.8333	-
W	Beheaded	AL	AL	1.38333	87.6667	-
W	Beheaded	AL	AL	0.9	47.6667	-
W	Beheaded	AL	AL	4.35	11.8333	-
W	Beheaded	AL	AL	5.26667	45.1667	-
W	Beheaded	AL	AL	0.75	21.6667	-
W	Beheaded	AL	AL	1.35	40.8333	-
W	Beheaded	AL	AL	1.98333	26	-
W	Beheaded	AL	AL	0.9	68.1667	-
W	Beheaded	AL	AL	3.1	68.1667	-
W	Beheaded	AL	AL	2.06667	56.1667	-
W	Beheaded	AL	Z6	-	-	-
W	Beheaded	AL	Z6	2.53333	54.1667	-
W	Beheaded	AL	Z6	2.2	77.3333	-
W	Beheaded	AL	Z6	1.01667	89.8333	-
W	Beheaded	AL	Z6	2.2	1.33333	-
W	Beheaded	AL	Z6	4	6.5	-
W	Beheaded	AL	Z6	-	-	-
W	Beheaded	AL	Z6	2.71667	73.1667	-
W	Beheaded	AL	Z6	3.43333	57.6667	-
W	Beheaded	AL	Z6	2.45	7.66667	-
W	Beheaded	AL	Z6	0.883333	89.3333	-
W	Beheaded	AL	Z6	1.41667	87.5	-
W	Beheaded	AL	Z6	-	-	-
W	Beheaded	AL	Z6	-	-	-
W	Beheaded	AL	Z6	-	-	-
W	Beheaded	AL	Z6	2.98333	52.5	-
W	Beheaded	AL	Z6	1.2	13.5	-
W	Beheaded	AL	Z6	3.91667	62.3333	-
W	Beheaded	AL	Z6	-	-	-
W	Beheaded	AL	Z6	-	-	-
W	Beheaded	AL	Z6	-	-	-
W	Beheaded	AL	Z6	0.933333	90.6667	-
W	Beheaded	AL	Z6	1.7	83.6667	-
W	Beheaded	AL	Z6	-	-	-
W	Beheaded	AL	Z6	-	-	-
W	Beheaded	AL	Z6	1.38333	85.6667	-
W	Beheaded	AL	Z6	1.16667	91.1667	-
W	Beheaded	AL	Z6	-	-	-
W	Beheaded	AL	Z6	3.46667	56	-
W	Beheaded	AL	Z6	1.41667	86.8333	-
W	Beheaded	AL	Z6	-	-	-
W	Beheaded	AL	Z6	-	-	-
W	Beheaded	AL	Z6	1.68333	81.8333	-
W	Beheaded	AL	Z6	-	-	-
W	Beheaded	AL	Z6	5.71667	14.1667	-
W	Beheaded	AL	Z6	1.86667	81	-
W	Beheaded	AL	Z6	0.883333	21.1667	-
W	Beheaded	AL	Z6	2.56667	5.33333	-
W	Beheaded	AL	Z6	0.633333	42	-
W	Beheaded	AL	Z6	1.96667	84.1667	-
W	Beheaded	AL	Z6	1.36667	69.8333	-
W	Beheaded	AL	Z6	2.25	78	-
W	Beheaded	AL	Z6	1.21667	60.5	-
W	Beheaded	AL	Z6	3.23333	68.1667	-
W	Beheaded	AL	Z6	1.33333	89	-
W	Beheaded	AL	Z6	-	-	-
W	Beheaded	AL	Z6	0.366667	96.3333	-
W	Beheaded	AL	Z6	0.55	89.1667	-
W	Beheaded	AL	Z6	0.45	96.6667	-
W	Beheaded	AL	Z6	2.03333	81.3333	-
W	Beheaded	Z6	AL	2.33333	67.83	-
W	Beheaded	Z6	AL	1.48333	58.3333	-
W	Beheaded	Z6	AL	1.71667	81.8333	-
W	Beheaded	Z6	AL	1.5	87.5	-
W	Beheaded	Z6	AL	4.28333	60.8333	-
W	Beheaded	Z6	AL	1.08333	73.6667	-
W	Beheaded	Z6	AL	1.5	54.6667	-
W	Beheaded	Z6	AL	2.53333	53.1667	-
W	Beheaded	Z6	AL	1.25	87.6667	-
W	Beheaded	Z6	AL	2.2	81.1667	-
W	Beheaded	Z6	AL	1.13333	89.8333	-
W	Beheaded	Z6	AL	1.68333	80.1667	-
W	Beheaded	Z6	AL	1.53333	83.3333	-
W	Beheaded	Z6	AL	0.483333	94	-
W	Beheaded	Z6	AL	1.85	64.1667	-
W	Beheaded	Z6	AL	1.26667	90.1667	-
W	Beheaded	Z6	AL	1.4	89.8333	-
W	Beheaded	Z6	AL	1.75	84	-
W	Beheaded	Z6	AL	1.25	87.5	-
W	Beheaded	Z6	AL	1.65	76.8333	-
W	Beheaded	Z6	AL	0.966667	83.6667	-
W	Beheaded	Z6	AL	1.03333	74.1667	-
W	Beheaded	Z6	AL	1.38333	87.1667	-
W	Beheaded	Z6	AL	1.03333	85.1667	-
W	Beheaded	Z6	AL	0.433333	60.1667	-
W	Beheaded	Z6	AL	1.16667	73.1667	-
W	Beheaded	Z6	AL	4.66667	54.6667	-
W	Beheaded	Z6	AL	1.5	75	-
W	Beheaded	Z6	AL	1.91667	42.8333	-
W	Beheaded	Z6	AL	2.51667	67.5	-
W	Beheaded	Z6	AL	0.816667	86.5	-
W	Beheaded	Z6	AL	2.68333	73.8333	-
W	Beheaded	Z6	AL	0.55	94.8333	-
W	Beheaded	Z6	AL	2.43333	72.8333	-
W	Beheaded	Z6	AL	0.75	55.1667	-
W	Beheaded	Z6	AL	2.3	62	-
W	Beheaded	Z6	AL	1.11667	44.3333	-
W	Beheaded	Z6	AL	2.03333	80.1667	-
W	Beheaded	Z6	AL	1.38333	83.3333	-
W	Beheaded	Z6	AL	0.933333	87.1667	-
W	Beheaded	Z6	AL	1.71667	50.3333	-
W	Beheaded	Z6	AL	0.916667	80.3333	-
W	Beheaded	Z6	AL	1	90.6667	-
W	Beheaded	Z6	AL	1.33333	45.8333	-
W	Beheaded	Z6	AL	0.4	78.6667	-
W	Beheaded	Z6	AL	1.38333	56.6667	-
W	Beheaded	Z6	Z6	1.43333	53.33	-
W	Beheaded	Z6	Z6	-	-	-
W	Beheaded	Z6	Z6	-	-	-
W	Beheaded	Z6	Z6	5.85	0.833333	-
W	Beheaded	Z6	Z6	1.5	3	-
W	Beheaded	Z6	Z6	-	-	-
W	Beheaded	Z6	Z6	1.65	83.5	-
W	Beheaded	Z6	Z6	3.7	14	-
W	Beheaded	Z6	Z6	5.65	45	-
W	Beheaded	Z6	Z6	5.11667	51.3333	-
W	Beheaded	Z6	Z6	2.4	79.3333	-
W	Beheaded	Z6	Z6	1.55	88.5	-
W	Beheaded	Z6	Z6	-	-	-
W	Beheaded	Z6	Z6	4.81667	44.8333	-
W	Beheaded	Z6	Z6	-	-	-
W	Beheaded	Z6	Z6	1.66667	77.3333	-
W	Beheaded	Z6	Z6	6.78333	24	-
W	Beheaded	Z6	Z6	-	-	-
W	Beheaded	Z6	Z6	6.16667	37.5	-
W	Beheaded	Z6	Z6	1.8	47.5	-
W	Beheaded	Z6	Z6	2.6	76.1667	-
W	Beheaded	Z6	Z6	-	-	-
W	Beheaded	Z6	Z6	-	-	-
W	Beheaded	Z6	Z6	1.91667	42.3333	-
W	Beheaded	Z6	Z6	1.76667	78	-
W	Beheaded	Z6	Z6	2.18333	75.1667	-
W	Beheaded	Z6	Z6	4.03333	61	-
W	Beheaded	Z6	Z6	2.03333	57.3333	-
W	Beheaded	Z6	Z6	1.83333	50.5	-
W	Beheaded	Z6	Z6	1.83333	83	-
W	Beheaded	Z6	Z6	-	-	-
W	Beheaded	Z6	Z6	1.15	89.6667	-
W	Beheaded	Z6	Z6	5.91667	18.8333	-
W	Beheaded	Z6	Z6	9.01667	1.33333	-
W	Beheaded	Z6	Z6	6.9	15.3173	457
W	Beheaded	Z6	Z6	-	-	-
W	Beheaded	Z6	Z6	-	-	-
W	Beheaded	Z6	Z6	0.783333	92.6667	-
W	Beheaded	Z6	Z6	1.41667	87.1667	-
W	Beheaded	Z6	Z6	1.65	85.6667	-
W	Beheaded	Z6	Z6	4.98333	0.666667	-
W	Beheaded	Z6	Z6	2.7	76.1667	-
W	Beheaded	Z6	Z6	5.15	21.3333	-
W	Beheaded	Z6	Z6	2.46667	72	-
W	Beheaded	Z6	Z6	3.76667	63.5	-
W	Beheaded	Z6	Z6	6.11667	25.3333	-
W	Beheaded	Z6	Z6	8.11667	21.5	-
W	Beheaded	Z6	Z6	1.68333	86.3333	-
W	Beheaded	Z6	Z6	1.96667	82.5	-
W	Beheaded	Z6	Z6	4.01667	62.6667	-
R	Beheaded	AL	AL	4.55	47	-
R	Beheaded	AL	AL	1.43333	73.4628	309
R	Beheaded	AL	AL	1.35	86.3333	-
R	Beheaded	AL	AL	2.15	80.6667	-
R	Beheaded	AL	AL	10.2	0.833333	-
R	Beheaded	AL	AL	1.3	84.8333	-
R	Beheaded	AL	AL	1.01667	68.3333	-
R	Beheaded	AL	AL	1.46667	68.5	-
R	Beheaded	AL	AL	1.53333	80.6667	-
R	Beheaded	AL	AL	0.416667	93.8333	-
R	Beheaded	AL	AL	-	-	-
R	Beheaded	AL	AL	1.81667	65	-
R	Beheaded	AL	AL	0.166667	98.3333	-
R	Beheaded	AL	AL	4.31667	50.6667	-
R	Beheaded	AL	AL	1.55	61.1667	-
R	Beheaded	AL	AL	2.41667	79.1667	-
R	Beheaded	AL	AL	0.683333	89.3333	-
R	Beheaded	AL	AL	1.41667	83.6667	-
R	Beheaded	AL	AL	1.61667	83.8333	-
R	Beheaded	AL	AL	0.5	90.4255	282
R	Beheaded	AL	AL	1.03333	89.3333	-
R	Beheaded	AL	AL	0.416667	78.1667	-
R	Beheaded	AL	AL	0.55	97.1667	-
R	Beheaded	AL	AL	1.4	85.3333	-
R	Beheaded	AL	AL	1.45	19.1667	-
R	Beheaded	AL	AL	5.1	52.3333	-
R	Beheaded	AL	AL	-	-	-
R	Beheaded	AL	AL	0.9	48.5	-
R	Beheaded	AL	AL	5.9	43	-
R	Beheaded	AL	AL	0.966667	93.5	-
R	Beheaded	AL	AL	1.05	73.6667	-
R	Beheaded	AL	AL	1.6	88.8333	-
R	Beheaded	AL	AL	1.15	20	-
R	Beheaded	AL	AL	1.5	70.1667	-
R	Beheaded	AL	AL	8.33333	19.5	-
R	Beheaded	AL	AL	4.53333	28.6667	-
R	Beheaded	AL	AL	1.3	58	-
R	Beheaded	AL	AL	2.36667	37.6667	-
R	Beheaded	AL	Z6	1.16667	62	-
R	Beheaded	AL	Z6	0.683333	94	-
R	Beheaded	AL	Z6	2.78333	65.8333	-
R	Beheaded	AL	Z6	8.3	19.6667	-
R	Beheaded	AL	Z6	1.9	84.3333	-
R	Beheaded	AL	Z6	6.16667	39	-
R	Beheaded	AL	Z6	3.26667	58.6667	-
R	Beheaded	AL	Z6	2.88333	21	-
R	Beheaded	AL	Z6	0.883333	93.8333	-
R	Beheaded	AL	Z6	0.55	97.8333	-
R	Beheaded	AL	Z6	0.716667	96.6667	-
R	Beheaded	AL	Z6	1.43333	83.2041	387
R	Beheaded	AL	Z6	0.566667	94.3333	-
R	Beheaded	AL	Z6	1.56667	85.1667	-
R	Beheaded	AL	Z6	2.7	70.8333	-
R	Beheaded	AL	Z6	1.63333	85.205	561
R	Beheaded	AL	Z6	6.75	3	-
R	Beheaded	AL	Z6	1.81667	66	-
R	Beheaded	AL	Z6	1.5	84	-
R	Beheaded	AL	Z6	5.25	44.8333	-
R	Beheaded	AL	Z6	3.01667	18.1667	-
R	Beheaded	AL	Z6	2.25	58.1667	-
R	Beheaded	AL	Z6	0.883333	94	-
R	Beheaded	AL	Z6	1.33333	90	-
R	Beheaded	AL	Z6	0.95	17.1667	-
R	Beheaded	AL	Z6	1.2	88.6667	-
R	Beheaded	AL	Z6	4.03333	47.6667	-
R	Beheaded	AL	Z6	1.01667	91.8333	-
R	Beheaded	AL	Z6	4.3	24.5	-
R	Beheaded	AL	Z6	2.36667	56.1667	-
R	Beheaded	AL	Z6	3.43333	42.4581	358
R	Beheaded	AL	Z6	0.85	82.5	-
R	Beheaded	AL	Z6	1.38333	61.5	-
R	Beheaded	AL	Z6	0.9	31.1667	-
R	Beheaded	AL	Z6	0.333333	67.3333	-
R	Beheaded	AL	Z6	0.95	52.1667	-
R	Beheaded	AL	Z6	0.816667	90.297	505
R	Beheaded	AL	Z6	0.333333	18.5	-
R	Beheaded	AL	Z6	1.05	88.1667	-
R	Beheaded	AL	Z6	1.5	80.5	-
R	Beheaded	Z6	AL	0.933333	78	-
R	Beheaded	Z6	AL	0.8	74.8333	-
R	Beheaded	Z6	AL	4.08333	60.8333	-
R	Beheaded	Z6	AL	1.83333	83.1667	-
R	Beheaded	Z6	AL	2.41667	72.5	-
R	Beheaded	Z6	AL	3.61667	57.6667	-
R	Beheaded	Z6	AL	0.433333	88.1667	-
R	Beheaded	Z6	AL	6.66667	8.5	-
R	Beheaded	Z6	AL	1	91.8333	-
R	Beheaded	Z6	AL	0.433333	98.5	-
R	Beheaded	Z6	AL	0.716667	76.1667	-
R	Beheaded	Z6	AL	10.1833	2.5	-
R	Beheaded	Z6	AL	1.38333	71.6667	-
R	Beheaded	Z6	AL	0.65	94.5	-
R	Beheaded	Z6	AL	0.5	94.5	-
R	Beheaded	Z6	AL	1.63333	78.5	-
R	Beheaded	Z6	AL	1.83333	85.5	-
R	Beheaded	Z6	AL	1.31667	80.8333	-
R	Beheaded	Z6	AL	0.133333	94.8333	-
R	Beheaded	Z6	AL	1.16667	71.8333	-
R	Beheaded	Z6	AL	1.65	84.8333	-
R	Beheaded	Z6	AL	0.983333	91.5	-
R	Beheaded	Z6	AL	0.566667	97.5	-
R	Beheaded	Z6	AL	1.38333	89.1667	-
R	Beheaded	Z6	AL	1.55	77.4272	412
R	Beheaded	Z6	AL	5.33333	47.5	-
R	Beheaded	Z6	AL	1.03333	48.1667	-
R	Beheaded	Z6	AL	1.43333	47.1667	-
R	Beheaded	Z6	AL	0.833333	84.6667	-
R	Beheaded	Z6	AL	9.81667	1.5	-
R	Beheaded	Z6	AL	0.266667	86.5	-
R	Beheaded	Z6	AL	0.766667	85.0163	307
R	Beheaded	Z6	AL	0.666667	95.1667	-
R	Beheaded	Z6	AL	0.55	97.1667	-
R	Beheaded	Z6	AL	0.7	47.1667	-
R	Beheaded	Z6	AL	0.7	94.8333	-
R	Beheaded	Z6	Z6	-	-	-
R	Beheaded	Z6	Z6	2.1	77.1667	-
R	Beheaded	Z6	Z6	1.7	57.8333	-
R	Beheaded	Z6	Z6	3.55	67.1667	-
R	Beheaded	Z6	Z6	1.85	80.6667	-
R	Beheaded	Z6	Z6	3.71667	29.3333	-
R	Beheaded	Z6	Z6	2.1	79	-
R	Beheaded	Z6	Z6	-	-	-
R	Beheaded	Z6	Z6	1.15	86.5	-
R	Beheaded	Z6	Z6	1.01667	45.8333	-
R	Beheaded	Z6	Z6	1.51667	59.3333	-
R	Beheaded	Z6	Z6	1.38333	89.6667	-
R	Beheaded	Z6	Z6	3.88333	61.1667	-
R	Beheaded	Z6	Z6	1.91667	80.8333	-
R	Beheaded	Z6	Z6	2.83333	64.6667	-
R	Beheaded	Z6	Z6	2.15	51.8657	268
R	Beheaded	Z6	Z6	2.58333	77.5	-
R	Beheaded	Z6	Z6	4.66667	57.8333	-
R	Beheaded	Z6	Z6	6.45	2.66667	-
R	Beheaded	Z6	Z6	0.333333	97.5	-
R	Beheaded	Z6	Z6	3.31667	68.3333	-
R	Beheaded	Z6	Z6	2.1	43.1667	-
R	Beheaded	Z6	Z6	2.73333	13.8333	-
R	Beheaded	Z6	Z6	2.45	80.1667	-
R	Beheaded	Z6	Z6	1.21667	87.8333	-
R	Beheaded	Z6	Z6	0.566667	90.6667	-
R	Beheaded	Z6	Z6	1.68333	66.8333	-
R	Beheaded	Z6	Z6	0.833333	93.1667	-
R	Beheaded	Z6	Z6	0.716667	91.5	-
R	Beheaded	Z6	Z6	1.45	62.1667	-
R	Beheaded	Z6	Z6	0.783333	75.1667	-
R	Beheaded	Z6	Z6	-	-	-
R	Beheaded	Z6	Z6	4.66667	6.5	-
R	Beheaded	Z6	Z6	1.71667	85.5	-
R	Beheaded	Z6	Z6	0.666667	96	-
R	Beheaded	Z6	Z6	0.85	74.8918	231

## Sheet: Fig_2 (F)
Female	Male	Duration	n	Fertile pairs
AL	AL	24h	41	41
AL	AL	48h	63	61
AL	Z6	24h	41	37
AL	Z6	48h	40	38
Z6	AL	24h	38	13
Z6	AL	48h	38	15
Z6	Z6	24h	37	23
Z6	Z6	48h	39	25
