# Supplementary material for: Behavioural elements and sensory cues involved in sexual isolation between Drosophila melanogaster strains
Source: R Soc Open Sci. 2018 May 9;5(5):172060. doi: 10.1098/rsos.172060 (PMC5990781; doi:10.1098/rsos.172060)
Supplement: Figure_3 [file rsos172060supp8.xlsx]

## Sheet: Feuil1
Z6 Female	Copulation Latency (Ø = no mating)
Ø-Ctrl	0
Ø-Ctrl	0
Ø-Ctrl	0
Ø-Ctrl	0
Ø-Ctrl	0
Ø-Ctrl	0
Ø-Ctrl	0
Ø-Ctrl	0
Ø-Ctrl	0
Ø-Ctrl	0
Ø-Ctrl	0
Ø-Ctrl	0
Ø-Ctrl	0
Ø-Ctrl	0
Ø-Ctrl	0
Ø-Ctrl	0
Ø-Ctrl	0
Ø-Ctrl	0
Ø-Ctrl	0
Ø-Ctrl	0
Ø-Ctrl	0
Ø-Ctrl	0
Ø-Ctrl	0
Ø-Ctrl	0
Ø-Ctrl	0
Ø-Ctrl	0
Ø-Ctrl	0
Ø-Ctrl	0
Ø-Ctrl	0
Ø-Ctrl	0
Ø-Ctrl	0
Ø-Ctrl	0
Ø-Ctrl	0
Ø-Ctrl	0
Ø-Ctrl	0
Ø-Ctrl	0
Ø-Ctrl	0
Ø-Ctrl	0
Ø-Ctrl	0
Ø-Ctrl	0
Legs 3	0
Legs 3	0
Legs 3	0
Legs 3	0
Legs 3	0
Legs 3	0
Legs 3	0
Legs 3	0
Legs 3	0
Legs 3	0
Legs 3	0
Legs 3	0
Legs 3	0
Legs 3	0
Legs 3	0
Legs 3	0
Legs 3	0
Legs 3	0
Legs 3	0
Legs 3	0
Legs 3	0
Legs 3	0
Legs 3	0
Legs 3	0
Legs 3	0
Legs 3	0
Legs 3	0
Legs 3	0
Legs 3	0
Legs 3	0
Legs 3	0
Legs 3	0
Legs 3	0
Legs 3	0
Legs 3	0
Legs 3	0
Legs 3	3
Legs 3	47
Wings	0
Wings	0
Wings	0
Wings	0
Wings	0
Wings	0
Wings	0
Wings	0
Wings	0
Wings	0
Wings	0
Wings	0
Wings	0
Wings	0
Wings	0
Wings	0
Wings	0
Wings	0
Wings	0
Wings	0
Wings	0
Wings	0
Wings	0
Wings	0
Wings	0
Wings	0
Wings	0
Wings	0
Wings	0
Wings	0
Wings	0
Wings	0
Wings	0
Wings	1
Wings	6
Wings	10
Wings	17
Wings	21
Legs 3 + Wings	0
Legs 3 + Wings	0
Legs 3 + Wings	0
Legs 3 + Wings	0
Legs 3 + Wings	0
Legs 3 + Wings	0
Legs 3 + Wings	0
Legs 3 + Wings	0
Legs 3 + Wings	0
Legs 3 + Wings	0
Legs 3 + Wings	0
Legs 3 + Wings	0
Legs 3 + Wings	0
Legs 3 + Wings	0
Legs 3 + Wings	0
Legs 3 + Wings	0
Legs 3 + Wings	0
Legs 3 + Wings	0
Legs 3 + Wings	0
Legs 3 + Wings	0
Legs 3 + Wings	0
Legs 3 + Wings	0
Legs 3 + Wings	0
Legs 3 + Wings	0
Legs 3 + Wings	0
Legs 3 + Wings	0
Legs 3 + Wings	0
Legs 3 + Wings	0
Legs 3 + Wings	0
Legs 3 + Wings	0
Legs 3 + Wings	0
Legs 3 + Wings	0
Legs 3 + Wings	0
Legs 3 + Wings	0
Legs 3 + Wings	0
Legs 3 + Wings	0
Legs 3 + Wings	0
Legs 3 + Wings	3
Legs 3 + Wings	4
Legs 3 + Wings	4
Legs 3 + Wings	4
Legs 3 + Wings	12
Legs 3 + Wings	24
Legs 3 + Wings	25
Legs 3 + Wings	32
