# Supplementary material for: Behavioural elements and sensory cues involved in sexual isolation between Drosophila melanogaster strains
Source: R Soc Open Sci. 2018 May 9;5(5):172060. doi: 10.1098/rsos.172060 (PMC5990781; doi:10.1098/rsos.172060)
Supplement: Figure_4 [file rsos172060supp9.xlsx]

## Sheet: A_Female manipulations
Female	Male	Test	Mating	No Mating
AL Ø (Ctrl)	AL	AL an - AL	16	20
AL Maxillary palps	AL	AL mp - AL	14	14
AL Funiculi	AL	AL fun - AL	0	24
AL Ø (Ctrl)	Z6	AL an - Z6	8	12
AL Maxillary palps	Z6	AL mp - Z6	6	19
AL Funiculi	Z6	AL fun - Z6	1	25
Z6 Ø (Ctrl)	AL	Z6 an - AL	0	32
Z6 Maxillary palps	AL	Z6 mp - AL	0	28
Z6 Funiculi	AL	Z6 fun - AL	0	28
Z6 Ø (Ctrl)	Z6	Z6 an - Z6	25	19
Z6 Maxillary palps	Z6	Z6 mp - Z6	17	11
Z6 Funiculi	Z6	Z6 fun - Z6	3	25

## Sheet: B_Male manipulations
Female	Male	Mating	No Mating
AL	AL Ø (Ctrl)	55	41
AL	AL Aristae	31	41
AL	AL Funiculi	12	59
AL	Z6 Ø (Ctrl)	36	54
AL	Z6 Aristae	27	41
AL	Z6 Funiculi	21	44
Z6	AL Ø (Ctrl)	3	79
Z6	AL Aristae	4	68
Z6	AL Funiculi	2	67
Z6	Z6 Ø (Ctrl)	44	42
Z6	Z6 Aristae	19	40
Z6	Z6 Funiculi	15	44
