# Supplementary material for: Behavioural elements and sensory cues involved in sexual isolation between Drosophila melanogaster strains
Source: R Soc Open Sci. 2018 May 9;5(5):172060. doi: 10.1098/rsos.172060 (PMC5990781; doi:10.1098/rsos.172060)
Supplement: Figure_5 [file rsos172060supp10.xlsx]

## Sheet: Fig.5_A
		Mating with :		No Mating
Light	Female	AL Male	Z6 Male
W	AL	24	21	23
R	AL	20	18	44
W	Z6	3	30	98
R	Z6	0	4	55

## Sheet: Fig.5_B
Female	Intact male	Manipulated male	Mating	No Mating
Z6	AL	AL glued	6	83	0.0674157
Z6	AL	Z6 glued	26	180	0.126214
Z6	Z6	AL glued	104	47	0.688742
Z6	Z6	Z6 glued	79	62	0.560284

## Sheet: Fig.5_C
		Mating with :		No Mating
Female	Z6 Male: wing manipulation	Intact AL Male	Wing-manipulated Z6 Male
Z6	Ø (Ctrl)	30	3	98
Z6	Bilateral	4	3	57
Z6	Unilateral	17	4	55
Z6	Distal part	21	2	39
Z6	Anterior margin	20	1	42
Z6	Posterior margin	4	3	24
