# Supplementary material for: Behavioural elements and sensory cues involved in sexual isolation between Drosophila melanogaster strains
Source: R Soc Open Sci. 2018 May 9;5(5):172060. doi: 10.1098/rsos.172060 (PMC5990781; doi:10.1098/rsos.172060)
Supplement: Figure_6 [file rsos172060supp11.xlsx]

## Sheet: Fig_6_A
Female	Male(s)	LA			Female	Male(s)	Mating	No Mating
AL	1 AL	2			AL	1 AL	28	12
AL	1 AL	3			AL	5 AL	21	1
AL	1 AL	4			AL	10 AL	14	3
AL	1 AL	5			AL	1 Z6	27	14
AL	1 AL	5			AL	5 Z6	18	3
AL	1 AL	6			AL	10 Z6	11	3
AL	1 AL	6
AL	1 AL	6
AL	1 AL	6
AL	1 AL	6
AL	1 AL	8
AL	1 AL	9
AL	1 AL	9
AL	1 AL	14
AL	1 AL	14
AL	1 AL	14
AL	1 AL	16
AL	1 AL	19
AL	1 AL	19
AL	1 AL	20
AL	1 AL	21
AL	1 AL	23
AL	1 AL	31
AL	1 AL	32
AL	1 AL	34
AL	1 AL	42
AL	1 AL	46
AL	1 AL	56
AL	5 AL	3
AL	5 AL	5
AL	5 AL	6
AL	5 AL	6
AL	5 AL	6
AL	5 AL	7
AL	5 AL	11
AL	5 AL	13
AL	5 AL	14
AL	5 AL	17
AL	5 AL	17
AL	5 AL	20
AL	5 AL	23
AL	5 AL	25
AL	5 AL	26
AL	5 AL	34
AL	5 AL	37
AL	5 AL	43
AL	5 AL	46
AL	5 AL	58
AL	5 AL	58
AL	10 AL	2
AL	10 AL	4
AL	10 AL	5
AL	10 AL	9
AL	10 AL	11
AL	10 AL	11
AL	10 AL	14
AL	10 AL	16
AL	10 AL	16
AL	10 AL	17
AL	10 AL	23
AL	10 AL	36
AL	10 AL	42
AL	10 AL	57
AL	1 Z6	2
AL	1 Z6	3
AL	1 Z6	3
AL	1 Z6	5
AL	1 Z6	5
AL	1 Z6	6
AL	1 Z6	7
AL	1 Z6	8
AL	1 Z6	9
AL	1 Z6	9
AL	1 Z6	9
AL	1 Z6	10
AL	1 Z6	10
AL	1 Z6	10
AL	1 Z6	12
AL	1 Z6	17
AL	1 Z6	18
AL	1 Z6	19
AL	1 Z6	19
AL	1 Z6	20
AL	1 Z6	21
AL	1 Z6	23
AL	1 Z6	28
AL	1 Z6	28
AL	1 Z6	45
AL	1 Z6	46
AL	1 Z6	53
AL	5 Z6	5
AL	5 Z6	5
AL	5 Z6	8
AL	5 Z6	8
AL	5 Z6	9
AL	5 Z6	11
AL	5 Z6	12
AL	5 Z6	13
AL	5 Z6	13
AL	5 Z6	15
AL	5 Z6	18
AL	5 Z6	23
AL	5 Z6	29
AL	5 Z6	30
AL	5 Z6	30
AL	5 Z6	35
AL	5 Z6	37
AL	5 Z6	47
AL	10 Z6	8
AL	10 Z6	12
AL	10 Z6	15
AL	10 Z6	15
AL	10 Z6	20
AL	10 Z6	27
AL	10 Z6	33
AL	10 Z6	34
AL	10 Z6	35
AL	10 Z6	39
AL	10 Z6	54

## Sheet: Fig_6_B
FemZ6e	Male(s)	LA			Female	Male(s)	Mating	No Mating
Z6	1 AL	4			Z6	1 AL	6	34
Z6	1 AL	6			Z6	2 AL	11	33
Z6	1 AL	11			Z6	5 AL	8	14
Z6	1 AL	12			Z6	10 AL	3	14
Z6	1 AL	14			Z6	1 Z6	20	12
Z6	1 AL	17			Z6	2 Z6	28	13
Z6	2 AL	13			Z6	5 Z6	13	9
Z6	2 AL	16			Z6	10 Z6	10	7
Z6	2 AL	17
Z6	2 AL	19
Z6	2 AL	21
Z6	2 AL	27
Z6	2 AL	32
Z6	2 AL	36
Z6	2 AL	43
Z6	2 AL	43
Z6	2 AL	54
Z6	5 AL	7
Z6	5 AL	14
Z6	5 AL	45
Z6	5 AL	46
Z6	5 AL	46
Z6	5 AL	54
Z6	5 AL	54
Z6	5 AL	57
Z6	10 AL	13
Z6	10 AL	31
Z6	10 AL	31
Z6	1 Z6	3
Z6	1 Z6	7
Z6	1 Z6	8
Z6	1 Z6	10
Z6	1 Z6	11
Z6	1 Z6	11
Z6	1 Z6	12
Z6	1 Z6	12
Z6	1 Z6	13
Z6	1 Z6	13
Z6	1 Z6	14
Z6	1 Z6	15
Z6	1 Z6	16
Z6	1 Z6	18
Z6	1 Z6	18
Z6	1 Z6	19
Z6	1 Z6	19
Z6	1 Z6	22
Z6	1 Z6	26
Z6	1 Z6	26
Z6	1 Z6	28
Z6	1 Z6	28
Z6	1 Z6	31
Z6	1 Z6	32
Z6	1 Z6	32
Z6	1 Z6	33
Z6	1 Z6	40
Z6	1 Z6	54
Z6	2 Z6	12
Z6	2 Z6	12
Z6	2 Z6	18
Z6	2 Z6	22
Z6	2 Z6	23
Z6	2 Z6	25
Z6	2 Z6	33
Z6	2 Z6	34
Z6	2 Z6	35
Z6	2 Z6	37
Z6	2 Z6	37
Z6	2 Z6	39
Z6	2 Z6	41
Z6	2 Z6	43
Z6	2 Z6	43
Z6	2 Z6	44
Z6	2 Z6	45
Z6	2 Z6	55
Z6	5 Z6	2
Z6	5 Z6	12
Z6	5 Z6	14
Z6	5 Z6	15
Z6	5 Z6	16
Z6	5 Z6	34
Z6	5 Z6	34
Z6	5 Z6	40
Z6	5 Z6	43
Z6	5 Z6	43
Z6	5 Z6	47
Z6	5 Z6	48
Z6	5 Z6	53
Z6	10 Z6	11
Z6	10 Z6	14
Z6	10 Z6	21
Z6	10 Z6	22
Z6	10 Z6	26
Z6	10 Z6	31
Z6	10 Z6	38
Z6	10 Z6	41
Z6	10 Z6	42
Z6	10 Z6	46

## Sheet: Fig_6_C
Ø	5 Males Z6	5 Males AL	2 Males AL + 2 Females AL				Mating	No mating
4	6	2	4			Ø	116	70
4	8	3	4			5 Males Z6	17	12
5	10	4	5			5 Males AL	68	73
5	12	4	5			2 Males AL + 2 Females AL	37	13
7	13	5	6
7	16	6	7
8	19	7	7
9	22	7	8
9	23	8	8
9	24	8	8
9	24	8	9
10	25	8	11
10	25	8	11
10	26	9	12
11	28	9	12
12	32	9	13
12	47	9	14
12		10	14
13		10	16
13		11	18
13		11	21
13		11	23
15		11	24
16		11	24
16		12	29
17		12	30
17		12	31
18		12	33
19		13	34
19		13	35
20		13	35
20		14	38
20		15	42
21		15	44
21		15	44
22		15	48
22		17	49
22		18
23		18
23		19
23		19
24		20
25		22
26		22
26		24
27		24
27		25
28		25
28		25
29		27
29		28
29		29
30		29
32		31
34		32
34		35
35		36
36		37
37		37
37		38
37		39
38		43
39		44
41		47
42		52
43		55
45		60
45		60
48
48
48
48
49
49
49
49
52
59
60
4
4
5
5
6
7
7
8
8
8
9
11
11
12
12
13
14
14
16
18
21
23
24
24
29
30
31
33
34
35
35
38
42
44
44
48
59

## Sheet: Fig_6_D
No Mating !
