# Supplementary material for: Behavioural elements and sensory cues involved in sexual isolation between Drosophila melanogaster strains
Source: R Soc Open Sci. 2018 May 9;5(5):172060. doi: 10.1098/rsos.172060 (PMC5990781; doi:10.1098/rsos.172060)
Supplement: Suppl_Figure_2 [file rsos172060supp12.xlsx]

## Sheet: SF_2
Sex	Line	Light	# crossed lines
F	AL	W	53
F	AL	W	50
F	AL	W	43
F	AL	W	22
F	AL	W	26
F	AL	W	47
F	AL	W	33
F	AL	W	54
F	AL	W	58
F	AL	W	45
F	AL	W	46
F	AL	W	49
F	AL	W	56
F	AL	W	55
F	AL	W	74
F	AL	W	44
F	AL	W	51
F	AL	W	64
F	AL	W	54
F	AL	W	33
F	AL	W	55
F	AL	W	30
F	AL	W	36
F	AL	W	54
F	AL	W	55
F	AL	W	21
F	AL	W	30
F	AL	W	21
F	AL	W	74
F	AL	W	67
F	AL	R	46
F	AL	R	57
F	AL	R	50
F	AL	R	51
F	AL	R	40
F	AL	R	66
F	AL	R	28
F	AL	R	44
F	AL	R	42
F	AL	R	53
F	AL	R	37
F	AL	R	57
F	AL	R	54
F	AL	R	36
F	AL	R	70
F	AL	R	58
F	AL	R	47
F	AL	R	56
F	AL	R	51
F	AL	R	53
F	AL	R	65
F	AL	R	55
F	AL	R	60
F	AL	R	52
F	AL	R	58
F	AL	R	66
F	AL	R	49
F	AL	R	36
F	AL	R	55
F	AL	R	34
F	Z6	W	39
F	Z6	W	18
F	Z6	W	13
F	Z6	W	56
F	Z6	W	48
F	Z6	W	56
F	Z6	W	22
F	Z6	W	39
F	Z6	W	33
F	Z6	W	47
F	Z6	W	35
F	Z6	W	31
F	Z6	W	32
F	Z6	W	22
F	Z6	W	53
F	Z6	W	27
F	Z6	W	45
F	Z6	W	27
F	Z6	W	35
F	Z6	W	40
F	Z6	W	23
F	Z6	W	33
F	Z6	W	36
F	Z6	W	27
F	Z6	W	51
F	Z6	W	19
F	Z6	W	55
F	Z6	W	23
F	Z6	W	48
F	Z6	W	38
F	Z6	R	48
F	Z6	R	30
F	Z6	R	34
F	Z6	R	35
F	Z6	R	40
F	Z6	R	40
F	Z6	R	36
F	Z6	R	45
F	Z6	R	42
F	Z6	R	31
F	Z6	R	29
F	Z6	R	51
F	Z6	R	29
F	Z6	R	25
F	Z6	R	39
F	Z6	R	59
F	Z6	R	47
F	Z6	R	62
F	Z6	R	43
F	Z6	R	39
F	Z6	R	35
F	Z6	R	38
F	Z6	R	41
F	Z6	R	29
F	Z6	R	58
F	Z6	R	26
F	Z6	R	42
F	Z6	R	51
F	Z6	R	38
F	Z6	R	26
M	AL	W	15
M	AL	W	36
M	AL	W	70
M	AL	W	44
M	AL	W	81
M	AL	W	64
M	AL	W	66
M	AL	W	28
M	AL	W	56
M	AL	W	48
M	AL	W	74
M	AL	W	45
M	AL	W	36
M	AL	W	61
M	AL	W	41
M	AL	W	32
M	AL	W	80
M	AL	W	50
M	AL	W	47
M	AL	W	58
M	AL	W	55
M	AL	W	53
M	AL	W	68
M	AL	W	62
M	AL	W	66
M	AL	W	87
M	AL	W	104
M	AL	W	58
M	AL	W	62
M	AL	W	42
M	AL	R	46
M	AL	R	84
M	AL	R	39
M	AL	R	34
M	AL	R	69
M	AL	R	47
M	AL	R	67
M	AL	R	56
M	AL	R	63
M	AL	R	35
M	AL	R	56
M	AL	R	48
M	AL	R	51
M	AL	R	84
M	AL	R	56
M	AL	R	53
M	AL	R	35
M	AL	R	67
M	AL	R	39
M	AL	R	46
M	AL	R	58
M	AL	R	68
M	AL	R	20
M	AL	R	36
M	AL	R	62
M	AL	R	50
M	AL	R	50
M	AL	R	49
M	AL	R	21
M	AL	R	25
M	Z6	W	55
M	Z6	W	19
M	Z6	W	32
M	Z6	W	33
M	Z6	W	16
M	Z6	W	30
M	Z6	W	15
M	Z6	W	30
M	Z6	W	42
M	Z6	W	30
M	Z6	W	23
M	Z6	W	6
M	Z6	W	19
M	Z6	W	37
M	Z6	W	29
M	Z6	W	47
M	Z6	W	29
M	Z6	W	36
M	Z6	W	21
M	Z6	W	37
M	Z6	W	17
M	Z6	W	22
M	Z6	W	36
M	Z6	W	42
M	Z6	W	41
M	Z6	W	36
M	Z6	W	45
M	Z6	W	49
M	Z6	W	29
M	Z6	W	39
M	Z6	R	37
M	Z6	R	39
M	Z6	R	32
M	Z6	R	35
M	Z6	R	45
M	Z6	R	39
M	Z6	R	40
M	Z6	R	40
M	Z6	R	48
M	Z6	R	51
M	Z6	R	27
M	Z6	R	26
M	Z6	R	26
M	Z6	R	42
M	Z6	R	36
M	Z6	R	41
M	Z6	R	22
M	Z6	R	35
M	Z6	R	40
M	Z6	R	47
M	Z6	R	47
M	Z6	R	36
M	Z6	R	43
M	Z6	R	34
M	Z6	R	43
M	Z6	R	28
M	Z6	R	42
M	Z6	R	37
M	Z6	R	67
